# Supplementary material for: Discovery of indole-modified aptamers for highly specific recognition of protein glycoforms
Source: Nat Commun. 2021 Dec 7;12:7106. doi: 10.1038/s41467-021-26933-1 (PMC8651674; doi:10.1038/s41467-021-26933-1)
Supplement: Supplementary file 4 — Supplementary Data 1 [file 41467_2021_26933_MOESM4_ESM.xlsx]

## Sheet: all
Query #:z	Protein Rank	Peptide < ProteinMetrics Confidential >	Glycans NHFAGNa	Modification Type(s)	Observed m/z	z	Observed (M+H)	Calc. mass (M+H)	Off-by-x error	Mass error (ppm)	Starting position	Cleavage	Score	Delta	Delta Mod	|Log Prob|	# of unique peptides	Protein Name	Protein DB number	Comment	Scan #	Scan Time	Replicate
39918:5	1	R.MKMEEKYNLTSVLMAMGITDVFSSSAN[+1736.650]LSGISSAESLK.I	HexNAc(4)Hex(3)Fuc(3)	N[+1737]	1161.93	5	5805.6	5806.63	-1	-5.6	286	Specific	65	60.2	20.29	0.46	173	>sp|P01012|OVAL_CHICK Ovalbumin OS=Gallus gallus OX=9031 GN=SERPINB14 PE=1 SV=2	699	ovalbumin_sample_082621_02.31003.31003.5	controllerType=0 controllerNumber=1 scan=31003	54.3156	1
30875:6	1	R.MKMEEKYNLTSVLMAMGITDVFSSSAN[+1444.534]LSGISSAESLK.I	HexNAc(4)Hex(3)Fuc(1)	N[+1445]	919.752	6	5513.48	5514.52	-1	-6.8	286	Specific	138.44	49.23	3.46	0.4	173	>sp|P01012|OVAL_CHICK Ovalbumin OS=Gallus gallus OX=9031 GN=SERPINB14 PE=1 SV=2	699	ovalbumin_sample_082621_02.24435.24435.6	controllerType=0 controllerNumber=1 scan=24435	45.669	1
40279:5	1	R.MKMEEKYN[+1736.650]LTSVLMAMGITDVFSSSANLSGISSAESLK.I	HexNAc(4)Hex(3)Fuc(3)	N[+1737]	1161.92	5	5805.59	5806.63	-1	-6.3	286	Specific	167.92	83.05	0.39	1.07	173	>sp|P01012|OVAL_CHICK Ovalbumin OS=Gallus gallus OX=9031 GN=SERPINB14 PE=1 SV=2	699	ovalbumin_sample_082621_02.31238.31238.5	controllerType=0 controllerNumber=1 scan=31238	54.6218	1
38915:5	1	R.MKMEEKYNLTSVLMAMGITDVFSSSAN[+1549.565]LSGISSAESLK.I	HexNAc(3)Hex(4)Fuc(2)	N[+1550]	1124.71	5	5619.53	5619.55	0	-3.3	286	Specific	176.36	1.34	0.32	1.17	173	>sp|P01012|OVAL_CHICK Ovalbumin OS=Gallus gallus OX=9031 GN=SERPINB14 PE=1 SV=2	699	ovalbumin_sample_082621_02.30273.30273.5	controllerType=0 controllerNumber=1 scan=30273	53.3439	1
44793:5	1	R.M[+15.995]KMEEKYNLTSVLMAMGITDVFSSSAN[+1663.608]LSGISSAESLK.I	HexNAc(5)Hex(4)	M[+16], N[+1664]	1150.73	5	5749.6	5749.59	0	2.4	286	Specific	29.99	5.97	0	0.37	173	>sp|P01012|OVAL_CHICK Ovalbumin OS=Gallus gallus OX=9031 GN=SERPINB14 PE=1 SV=2	699	ovalbumin_sample_082621_02.34104.34104.5	controllerType=0 controllerNumber=1 scan=34104	58.4867	1
44931:5	1	R.MKMEEKYNLTSVLM[+15.995]AMGITDVFSSSAN[+1704.635]LSGISSAESLK.I	HexNAc(6)Hex(3)	M[+16], N[+1705]	1158.92	5	5790.59	5790.61	0	-3.9	286	Specific	29.99	17.28	0	0.34	173	>sp|P01012|OVAL_CHICK Ovalbumin OS=Gallus gallus OX=9031 GN=SERPINB14 PE=1 SV=2	699	ovalbumin_sample_082621_02.34190.34190.5	controllerType=0 controllerNumber=1 scan=34190	58.6023	1
45181:5	1	R.M[+15.995]KMEEKYNLTSVLMAMGITDVFSSSAN[+1419.502]LSGISSAESLK.I	HexNAc(3)Hex(5)	M[+16], N[+1420]	1101.9	5	5505.49	5505.48	0	2.3	286	Specific	29.99	28.72	3.35	0.37	173	>sp|P01012|OVAL_CHICK Ovalbumin OS=Gallus gallus OX=9031 GN=SERPINB14 PE=1 SV=2	699	ovalbumin_sample_082621_02.34350.34350.5	controllerType=0 controllerNumber=1 scan=34350	58.8147	1
44905:5	1	R.MKM[+15.995]EEKYNLTSVLMAMGITDVFSSSAN[+1419.502]LSGISSAESLK.I	HexNAc(3)Hex(5)	M[+16], N[+1420]	1101.9	5	5505.47	5505.48	0	-2.3	286	Specific	62.98	62.98	0	1.62	173	>sp|P01012|OVAL_CHICK Ovalbumin OS=Gallus gallus OX=9031 GN=SERPINB14 PE=1 SV=2	699	ovalbumin_sample_082621_02.34173.34173.5	controllerType=0 controllerNumber=1 scan=34173	58.5818	1
44873:5	1	R.M[+15.995]KMEEKYNLTSVLMAMGITDVFSSSAN[+1419.502]LSGISSAESLK.I	HexNAc(3)Hex(5)	M[+16], N[+1420]	1101.9	5	5505.48	5505.48	0	-0.9	286	Specific	90.25	81.72	1.2	1.72	173	>sp|P01012|OVAL_CHICK Ovalbumin OS=Gallus gallus OX=9031 GN=SERPINB14 PE=1 SV=2	699	ovalbumin_sample_082621_02.34152.34152.5	controllerType=0 controllerNumber=1 scan=34152	58.5524	1
40066:5	1	R.MKMEEKYN[+1184.433]LTSVLMAMGITDVFSSSAN[+349.137]LSGISSAESLK.I	HexNAc(2)Hex(3)Fuc(2),HexNAc(1)Fuc(1)	N[+349][+1184]	1121.71	5	5604.51	5603.55	1	-9.3	286	Specific	96.93	0.96	0	0.45	173	>sp|P01012|OVAL_CHICK Ovalbumin OS=Gallus gallus OX=9031 GN=SERPINB14 PE=1 SV=2	699	ovalbumin_sample_082621_02.31098.31098.5	controllerType=0 controllerNumber=1 scan=31098	54.4375	1
39119:5	1	K.MEEKYNLTSVLMAMGITDVFSSSAN[+2053.772]LSGISSAESLK.I	HexNAc(7)Hex(3)Fuc(1)	N[+2054]	1173.53	5	5863.63	5864.62	-1	2.8	288	Specific	29.99	29.59	9.91	0.38	173	>sp|P01012|OVAL_CHICK Ovalbumin OS=Gallus gallus OX=9031 GN=SERPINB14 PE=1 SV=2	699	ovalbumin_sample_082621_02.30402.30402.5	controllerType=0 controllerNumber=1 scan=30402	53.5139	1
36722:4	1	K.MEEKYNLTSVLMAMGITDVFSSSAN[+1298.476]LSGISSAESLK.I	HexNAc(4)Hex(3)	N[+1298]	1278.33	4	5110.3	5109.32	1	-5.1	288	Specific	47.73	47.73	5.12	1.01	173	>sp|P01012|OVAL_CHICK Ovalbumin OS=Gallus gallus OX=9031 GN=SERPINB14 PE=1 SV=2	699	ovalbumin_sample_082621_02.28754.28754.4	controllerType=0 controllerNumber=1 scan=28754	51.3587	1
40050:6	1	K.MEEKYNLTSVLMAMGITDVFSSSAN[+1590.592]LSGISSAESLK.I	HexNAc(4)Hex(3)Fuc(2)	N[+1591]	901.247	6	5402.45	5401.44	1	0.8	288	Specific	52.42	52.42	9.91	0.38	173	>sp|P01012|OVAL_CHICK Ovalbumin OS=Gallus gallus OX=9031 GN=SERPINB14 PE=1 SV=2	699	ovalbumin_sample_082621_02.31088.31088.3	controllerType=0 controllerNumber=1 scan=31088	54.4256	1
38831:5	1	K.MEEKYNLTSVLMAMGITDVFSSSAN[+2053.772]LSGISSAESLK.I	HexNAc(7)Hex(3)Fuc(1)	N[+2054]	1173.53	5	5863.63	5864.62	-1	2.3	288	Specific	54.06	44.03	6.85	0.96	173	>sp|P01012|OVAL_CHICK Ovalbumin OS=Gallus gallus OX=9031 GN=SERPINB14 PE=1 SV=2	699	ovalbumin_sample_082621_02.30219.30219.5	controllerType=0 controllerNumber=1 scan=30219	53.2755	1
38734:5	1	K.MEEKYNLTSVLMAMGITDVFSSSAN[+1647.613]LSGISSAESLK.I	HexNAc(5)Hex(3)Fuc(1)	N[+1648]	1092.3	5	5457.47	5458.46	-1	2.5	288	Specific	60.36	0.13	0.13	0.35	173	>sp|P01012|OVAL_CHICK Ovalbumin OS=Gallus gallus OX=9031 GN=SERPINB14 PE=1 SV=2	699	ovalbumin_sample_082621_02.30157.30157.5	controllerType=0 controllerNumber=1 scan=30157	53.1932	1
40457:5	1	K.MEEKYNLTSVLMAMGITDVFSSSAN[+1751.624]LSGISSAESLK.I	HexNAc(4)Hex(4)NeuAc(1)	N[+1752]	1113.11	5	5561.5	5562.47	-1	4.7	288	Specific	78.84	72.91	4.23	0.37	173	>sp|P01012|OVAL_CHICK Ovalbumin OS=Gallus gallus OX=9031 GN=SERPINB14 PE=1 SV=2	699	ovalbumin_sample_082621_02.31352.31352.5	controllerType=0 controllerNumber=1 scan=31352	54.7708	1
40040:6	1	K.MEEKYNLTSVLMAMGITDVFSSSAN[+1752.645]LSGISSAESLK.I	HexNAc(4)Hex(4)Fuc(2)	N[+1753]	927.923	6	5562.5	5563.49	-1	2.3	288	Specific	102.4	102.4	6.82	0.42	173	>sp|P01012|OVAL_CHICK Ovalbumin OS=Gallus gallus OX=9031 GN=SERPINB14 PE=1 SV=2	699	ovalbumin_sample_082621_02.31082.31082.3	controllerType=0 controllerNumber=1 scan=31082	54.4184	1
38811:6	1	K.MEEKYNLTSVLMAMGITDVFSSSAN[+2256.851]LSGISSAESLK.I	HexNAc(8)Hex(3)Fuc(1)	N[+2257]	1012.12	6	6067.7	6067.7	0	0.5	288	Specific	181.05	58.41	9.91	1.03	173	>sp|P01012|OVAL_CHICK Ovalbumin OS=Gallus gallus OX=9031 GN=SERPINB14 PE=1 SV=2	699	ovalbumin_sample_082621_02.30204.30204.6	controllerType=0 controllerNumber=1 scan=30204	53.2533	1
40483:5	1	K.MEEKYNLTSVLMAMGITDVFSSSAN[+1914.697]LSGISSAESLK.I	HexNAc(4)Hex(5)Fuc(2)	N[+1915]	1145.72	5	5724.55	5725.55	-1	1.6	288	Specific	184.63	150.91	4.07	2.16	173	>sp|P01012|OVAL_CHICK Ovalbumin OS=Gallus gallus OX=9031 GN=SERPINB14 PE=1 SV=2	699	ovalbumin_sample_082621_02.31368.31368.4	controllerType=0 controllerNumber=1 scan=31368	54.7941	1
40269:5	1	K.MEEKYNLTSVLMAMGITDVFSSSAN[+1590.592]LSGISSAESLK.I	HexNAc(4)Hex(3)Fuc(2)	N[+1591]	1080.89	5	5400.44	5401.44	-1	0.5	288	Specific	200.21	152.96	5.01	1.94	173	>sp|P01012|OVAL_CHICK Ovalbumin OS=Gallus gallus OX=9031 GN=SERPINB14 PE=1 SV=2	699	ovalbumin_sample_082621_02.31232.31232.5	controllerType=0 controllerNumber=1 scan=31232	54.6146	1
40374:5	1	K.MEEKYNLTSVLMAMGITDVFSSSAN[+1752.645]LSGISSAESLK.I	HexNAc(4)Hex(4)Fuc(2)	N[+1753]	1113.3	5	5562.49	5563.49	-1	0.1	288	Specific	230.03	190.96	3.58	4.9	173	>sp|P01012|OVAL_CHICK Ovalbumin OS=Gallus gallus OX=9031 GN=SERPINB14 PE=1 SV=2	699	ovalbumin_sample_082621_02.31300.31300.5	controllerType=0 controllerNumber=1 scan=31300	54.7044	1
32931:6	1	K.MEEKYN[+1549.565]LTSVLMAMGITDVFSSSANLSGISSAESLK.I	HexNAc(3)Hex(4)Fuc(2)	N[+1550]	894.405	6	5361.39	5360.41	1	-4.3	288	Specific	238.43	106.62	2.63	2.09	173	>sp|P01012|OVAL_CHICK Ovalbumin OS=Gallus gallus OX=9031 GN=SERPINB14 PE=1 SV=2	699	ovalbumin_sample_082621_02.25925.25925.3	controllerType=0 controllerNumber=1 scan=25925	47.613	1
39058:5	1	K.MEEKYNLTSVLMAMGITDVFSSSAN[+1647.613]LSGISSAESLK.I	HexNAc(5)Hex(3)Fuc(1)	N[+1648]	1092.3	5	5457.48	5458.46	-1	3.8	288	Specific	240	28.96	6.54	1.85	173	>sp|P01012|OVAL_CHICK Ovalbumin OS=Gallus gallus OX=9031 GN=SERPINB14 PE=1 SV=2	699	ovalbumin_sample_082621_02.30365.30365.5	controllerType=0 controllerNumber=1 scan=30365	53.4658	1
38967:6	1	K.MEEKYNLTSVLMAMGITDVFSSSAN[+2053.772]LSGISSAESLK.I	HexNAc(7)Hex(3)Fuc(1)	N[+2054]	978.11	6	5863.62	5864.62	-1	0.6	288	Specific	269.25	45.22	1.61	1.24	173	>sp|P01012|OVAL_CHICK Ovalbumin OS=Gallus gallus OX=9031 GN=SERPINB14 PE=1 SV=2	699	ovalbumin_sample_082621_02.30305.30305.6	controllerType=0 controllerNumber=1 scan=30305	53.3859	1
28797:7	1	K.MEEKYNLTSVLMAMGITDVFSSSAN[+406.159]LSGISSAESLK.I	HexNAc(2)	N[+406]	603.148	7	4215.99	4217.01	-1	-2.5	288	Specific	441.77	81.18	5.04	3.32	173	>sp|P01012|OVAL_CHICK Ovalbumin OS=Gallus gallus OX=9031 GN=SERPINB14 PE=1 SV=2	699	ovalbumin_sample_082621_02.22924.22924.7	controllerType=0 controllerNumber=1 scan=22924	43.6814	1
45321:4	1	K.M[+15.995]EEKYNLTSVLMAMGITDVFSSSAN[+1419.502]LSGISSAESLK.I	HexNAc(3)Hex(5)	M[+16], N[+1420]	1312.35	4	5246.36	5246.35	0	3.5	288	Specific	29.99	19.54	9.91	0.32	173	>sp|P01012|OVAL_CHICK Ovalbumin OS=Gallus gallus OX=9031 GN=SERPINB14 PE=1 SV=2	699	ovalbumin_sample_082621_02.34438.34438.4	controllerType=0 controllerNumber=1 scan=34438	58.929	1
36602:4	1	K.MEEKYN[+0.984]LTSVLMAMGITDVFSSSAN[+1241.454]LSGISSAESLK.I	HexNAc(3)Hex(3)Fuc(1)	N[+1][+1241]	1264.06	4	5053.24	5053.29	0	-9.8	288	Specific	30	30	30	0.33	173	>sp|P01012|OVAL_CHICK Ovalbumin OS=Gallus gallus OX=9031 GN=SERPINB14 PE=1 SV=2	699	ovalbumin_sample_082621_02.28669.28669.4	controllerType=0 controllerNumber=1 scan=28669	51.2451	1
40239:5	1	K.MEEKYN[+1241.454]LTSVLMAMGITDVFSSSAN[+552.217]LSGISSAESLK.I	HexNAc(3)Hex(3)Fuc(1),HexNAc(2)Fuc(1)	N[+552][+1241]	1121.51	5	5603.53	5604.52	-1	2.3	288	Specific	30	12.79	2.4	0.38	173	>sp|P01012|OVAL_CHICK Ovalbumin OS=Gallus gallus OX=9031 GN=SERPINB14 PE=1 SV=2	699	ovalbumin_sample_082621_02.31211.31211.5	controllerType=0 controllerNumber=1 scan=31211	54.5853	1
46106:4	1	K.M[+15.995]EEKYNLTSVLMAMGITDVFSSSAN[+1663.608]LSGISSAESLK.I	HexNAc(5)Hex(4)	M[+16], N[+1664]	1373.37	4	5490.45	5490.45	0	-1	288	Specific	30	11.4	9.91	0.87	173	>sp|P01012|OVAL_CHICK Ovalbumin OS=Gallus gallus OX=9031 GN=SERPINB14 PE=1 SV=2	699	ovalbumin_sample_082621_02.34925.34925.4	controllerType=0 controllerNumber=1 scan=34925	59.5849	1
46186:4	1	K.M[+15.995]EEKYNLTSVLMAMGITDVFSSSAN[+1460.529]LSGISSAESLK.I	HexNAc(4)Hex(4)	M[+16], N[+1461]	1322.6	4	5287.37	5287.37	0	-0.8	288	Specific	30	9.84	9.84	0.75	173	>sp|P01012|OVAL_CHICK Ovalbumin OS=Gallus gallus OX=9031 GN=SERPINB14 PE=1 SV=2	699	ovalbumin_sample_082621_02.34976.34976.4	controllerType=0 controllerNumber=1 scan=34976	59.6507	1
32935:5	1	K.MEEKYN[+0.984]LTSVLMAMGITDVFSSSAN[+1387.512]LSGISSAESLK.I	HexNAc(3)Hex(3)Fuc(2)	N[+1][+1388]	1040.47	5	5198.33	5199.35	-1	-2.5	288	Specific	111.44	46.73	2.64	0.96	173	>sp|P01012|OVAL_CHICK Ovalbumin OS=Gallus gallus OX=9031 GN=SERPINB14 PE=1 SV=2	699	ovalbumin_sample_082621_02.25928.25928.2	controllerType=0 controllerNumber=1 scan=25928	47.6166	1
40556:10	1	K.MEEKYN[+2350.793]LTSVLMAMGITDVFSSSAN[+3096.069]LSGISSAESLK.I	HexNAc(2)Hex(12),HexNAc(6)Hex(5)Fuc(1)NeuGc(3)	N[+2351][+3096]	926.776	10	9258.69	9257.71	1	-2.2	288	Specific	182.79	182.79	0	1.35	173	>sp|P01012|OVAL_CHICK Ovalbumin OS=Gallus gallus OX=9031 GN=SERPINB14 PE=1 SV=2	699	ovalbumin_sample_082621_02.31413.31413.5	controllerType=0 controllerNumber=1 scan=31413	54.8522	1
46152:4	1	K.MEEKYNLTSVLMAM[+15.995]GITDVFSSSAN[+1257.449]LSGISSAESLK.I	HexNAc(3)Hex(4)	M[+16], N[+1257]	1271.82	4	5084.26	5084.29	0	-6	288	Specific	253.77	163.27	0	3.32	173	>sp|P01012|OVAL_CHICK Ovalbumin OS=Gallus gallus OX=9031 GN=SERPINB14 PE=1 SV=2	699	ovalbumin_sample_082621_02.34955.34955.4	controllerType=0 controllerNumber=1 scan=34955	59.6254	1
36469:4	1	K.MEEKYN[+0.984]LTSVLMAMGITDVFSSSAN[+1257.449]LSGISSAESLK.I	HexNAc(3)Hex(4)	N[+1][+1257]	1268.32	4	5070.26	5069.28	1	-4.9	288	Specific	279.32	167.78	9.99	3.33	173	>sp|P01012|OVAL_CHICK Ovalbumin OS=Gallus gallus OX=9031 GN=SERPINB14 PE=1 SV=2	699	ovalbumin_sample_082621_02.28559.28559.4	controllerType=0 controllerNumber=1 scan=28559	51.102	1
37349:4	1	K.M[+15.995]EEKYN[+1095.397]LTSVLMAMGITDVFSSSAN[+0.984]LSGISSAESLK.I	HexNAc(3)Hex(3)	M[+16], N[+1][+1095]	1231.81	4	4924.2	4923.22	1	-5	288	Specific	264.51	95.42	0.65	2.79	173	>sp|P01012|OVAL_CHICK Ovalbumin OS=Gallus gallus OX=9031 GN=SERPINB14 PE=1 SV=2	699	ovalbumin_sample_082621_02.29161.29161.4	controllerType=0 controllerNumber=1 scan=29161	51.8895	1
36679:4	1	K.MEEKYN[+0.984]LTSVLM[+15.995]AMGITDVFSSSAN[+1095.397]LSGISSAESLK.I	HexNAc(3)Hex(3)	M[+16], N[+1][+1095]	1231.55	4	4923.19	4923.22	0	-6.6	288	Specific	378.15	70.69	7.13	2.26	173	>sp|P01012|OVAL_CHICK Ovalbumin OS=Gallus gallus OX=9031 GN=SERPINB14 PE=1 SV=2	699	ovalbumin_sample_082621_02.28725.28725.4	controllerType=0 controllerNumber=1 scan=28725	51.3199	1
37538:3	1	K.YNLTSVLMAMGITDVFSSSAN[+1387.512]LSGISSAESLK.I	HexNAc(3)Hex(3)Fuc(2)	N[+1388]	1561.04	3	4681.11	4681.14	0	-6.4	292	Specific	29.99	29.99	11.01	1.04	173	>sp|P01012|OVAL_CHICK Ovalbumin OS=Gallus gallus OX=9031 GN=SERPINB14 PE=1 SV=2	699	ovalbumin_sample_082621_02.29292.29292.3	controllerType=0 controllerNumber=1 scan=29292	52.0571	1
40399:5	1	K.YNLTSVLMAMGITDVFSSSAN[+2555.925]LSGISSAESLK.I	HexNAc(7)Hex(7)	N[+2556]	1170.73	5	5849.6	5849.55	0	7.8	292	Specific	29.99	7.56	7.56	0.42	173	>sp|P01012|OVAL_CHICK Ovalbumin OS=Gallus gallus OX=9031 GN=SERPINB14 PE=1 SV=2	699	ovalbumin_sample_082621_02.31316.31316.5	controllerType=0 controllerNumber=1 scan=31316	54.7235	1
40321:3	1	K.YNLTSVLMAMGITDVFSSSAN[+1736.650]LSGISSAESLK.I	HexNAc(4)Hex(3)Fuc(3)	N[+1737]	1677.09	3	5029.24	5030.28	-1	-6.4	292	Specific	37.41	29.09	16.32	1.32	173	>sp|P01012|OVAL_CHICK Ovalbumin OS=Gallus gallus OX=9031 GN=SERPINB14 PE=1 SV=2	699	ovalbumin_sample_082621_02.31267.31267.3	controllerType=0 controllerNumber=1 scan=31267	54.6607	1
36107:4	1	K.YNLTSVLMAMGITDVFSSSAN[+2279.830]LSGISSAESLK.I	HexNAc(5)Hex(6)Fuc(2)	N[+2280]	1394.11	4	5573.43	5573.46	0	-5.9	292	Specific	49.56	49.56	11.01	2.27	173	>sp|P01012|OVAL_CHICK Ovalbumin OS=Gallus gallus OX=9031 GN=SERPINB14 PE=1 SV=2	699	ovalbumin_sample_082621_02.28274.28274.4	controllerType=0 controllerNumber=1 scan=28274	50.7264	1
37986:4	1	K.YNLTSVLMAMGITDVFSSSAN[+2391.857]LSGISSAESLK.I	HexNAc(5)Hex(4)Fuc(1)NeuAc(2)	N[+2392]	1422.37	4	5686.46	5685.48	1	-5.8	292	Specific	52.62	52.62	20.41	2.1	173	>sp|P01012|OVAL_CHICK Ovalbumin OS=Gallus gallus OX=9031 GN=SERPINB14 PE=1 SV=2	699	ovalbumin_sample_082621_02.29633.29633.2	controllerType=0 controllerNumber=1 scan=29633	52.5053	1
36702:5	1	K.YNLTSVLMAMGITDVFSSSAN[+1736.650]LSGISSAESLK.I	HexNAc(4)Hex(3)Fuc(3)	N[+1737]	1006.86	5	5030.25	5030.28	0	-5.5	292	Specific	98.47	38.56	13.32	0.97	173	>sp|P01012|OVAL_CHICK Ovalbumin OS=Gallus gallus OX=9031 GN=SERPINB14 PE=1 SV=2	699	ovalbumin_sample_082621_02.28738.28738.5	controllerType=0 controllerNumber=1 scan=28738	51.3355	1
40067:5	1	K.YNLTSVLMAMGITDVFSSSAN[+2313.873]LSGISSAESLK.I	HexNAc(9)Hex(3)	N[+2314]	1122.11	5	5606.51	5607.5	-1	1.7	292	Specific	109.28	101.14	17.61	2.6	173	>sp|P01012|OVAL_CHICK Ovalbumin OS=Gallus gallus OX=9031 GN=SERPINB14 PE=1 SV=2	699	ovalbumin_sample_082621_02.31098.31098.5	controllerType=0 controllerNumber=1 scan=31098	54.4375	1
40261:4	1	K.YNLTSVLMAMGITDVFSSSAN[+1694.603]LSGISSAESLK.I	HexNAc(3)Hex(4)Fuc(1)NeuAc(1)	N[+1695]	1248.06	4	4989.22	4988.23	1	-3.5	292	Specific	133.16	133.16	6.36	3.12	173	>sp|P01012|OVAL_CHICK Ovalbumin OS=Gallus gallus OX=9031 GN=SERPINB14 PE=1 SV=2	699	ovalbumin_sample_082621_02.31227.31227.4	controllerType=0 controllerNumber=1 scan=31227	54.6086	1
40083:4	1	K.YNLTSVLMAMGITDVFSSSAN[+1736.650]LSGISSAESLK.I	HexNAc(4)Hex(3)Fuc(3)	N[+1737]	1258.32	4	5030.25	5030.28	0	-4.9	292	Specific	141.01	141.01	11.45	3.95	173	>sp|P01012|OVAL_CHICK Ovalbumin OS=Gallus gallus OX=9031 GN=SERPINB14 PE=1 SV=2	699	ovalbumin_sample_082621_02.31110.31110.4	controllerType=0 controllerNumber=1 scan=31110	54.4562	1
36051:4	1	K.YNLTSVLMAMGITDVFSSSAN[+2221.788]LSGISSAESLK.I	HexNAc(4)Hex(6)Fuc(1)NeuAc(1)	N[+2222]	1379.61	4	5515.42	5515.42	0	0.3	292	Specific	141.01	22.05	16.84	2.89	173	>sp|P01012|OVAL_CHICK Ovalbumin OS=Gallus gallus OX=9031 GN=SERPINB14 PE=1 SV=2	699	ovalbumin_sample_082621_02.28235.28235.4	controllerType=0 controllerNumber=1 scan=28235	50.6759	1
37324:4	1	K.YNLTSVLMAMGITDVFSSSAN[+1736.650]LSGISSAESLK.I	HexNAc(4)Hex(3)Fuc(3)	N[+1737]	1258.32	4	5030.25	5030.28	0	-5.8	292	Specific	142.23	67.34	7.96	2.11	173	>sp|P01012|OVAL_CHICK Ovalbumin OS=Gallus gallus OX=9031 GN=SERPINB14 PE=1 SV=2	699	ovalbumin_sample_082621_02.29144.29144.2	controllerType=0 controllerNumber=1 scan=29144	51.8653	1
32830:6	1	K.YNLTSVLMAMGITDVFSSSAN[+2311.819]LSGISSAESLK.I	HexNAc(5)Hex(8)	N[+2312]	934.921	6	5604.49	5605.45	-1	8.1	292	Specific	149.2	59.62	6.01	1.01	173	>sp|P01012|OVAL_CHICK Ovalbumin OS=Gallus gallus OX=9031 GN=SERPINB14 PE=1 SV=2	699	ovalbumin_sample_082621_02.25846.25846.3	controllerType=0 controllerNumber=1 scan=25846	47.5116	1
37294:4	1	K.YNLTSVLMAMGITDVFSSSAN[+1710.598]LSGISSAESLK.I	HexNAc(3)Hex(4)Fuc(1)NeuGc(1)	N[+1711]	1251.81	4	5004.22	5004.23	0	-1.6	292	Specific	164.54	84	5.08	2.98	173	>sp|P01012|OVAL_CHICK Ovalbumin OS=Gallus gallus OX=9031 GN=SERPINB14 PE=1 SV=2	699	ovalbumin_sample_082621_02.29125.29125.4	controllerType=0 controllerNumber=1 scan=29125	51.8428	1
40270:3	1	K.YNLTSVLMAMGITDVFSSSAN[+1694.603]LSGISSAESLK.I	HexNAc(3)Hex(4)Fuc(1)NeuAc(1)	N[+1695]	1663.74	3	4989.22	4988.23	1	-3	292	Specific	171.29	171.29	7.96	4.43	173	>sp|P01012|OVAL_CHICK Ovalbumin OS=Gallus gallus OX=9031 GN=SERPINB14 PE=1 SV=2	699	ovalbumin_sample_082621_02.31233.31233.3	controllerType=0 controllerNumber=1 scan=31233	54.6158	1
39831:3	1	K.YNLTSVLMAMGITDVFSSSAN[+1694.603]LSGISSAESLK.I	HexNAc(3)Hex(4)Fuc(1)NeuAc(1)	N[+1695]	1663.41	3	4988.22	4988.23	0	-1.5	292	Specific	173.86	155.84	4.01	4.96	173	>sp|P01012|OVAL_CHICK Ovalbumin OS=Gallus gallus OX=9031 GN=SERPINB14 PE=1 SV=2	699	ovalbumin_sample_082621_02.30946.30946.3	controllerType=0 controllerNumber=1 scan=30946	54.2392	1
37447:4	1	K.YNLTSVLMAMGITDVFSSSAN[+1444.534]LSGISSAESLK.I	HexNAc(4)Hex(3)Fuc(1)	N[+1445]	1185.54	4	4739.14	4738.16	1	-5.9	292	Specific	184.77	125.36	6.93	2.47	173	>sp|P01012|OVAL_CHICK Ovalbumin OS=Gallus gallus OX=9031 GN=SERPINB14 PE=1 SV=2	699	ovalbumin_sample_082621_02.29224.29224.2	controllerType=0 controllerNumber=1 scan=29224	51.9684	1
36785:7	1	K.YNLTSVLMAMGITDVFSSSAN[+3432.248]LSGISSAESLK.I	HexNAc(9)Hex(9)Fuc(1)	N[+3432]	961.853	7	6726.93	6725.88	1	7.1	292	Specific	218.09	218.09	8.19	3.17	173	>sp|P01012|OVAL_CHICK Ovalbumin OS=Gallus gallus OX=9031 GN=SERPINB14 PE=1 SV=2	699	ovalbumin_sample_082621_02.28795.28795.5	controllerType=0 controllerNumber=1 scan=28795	51.4118	1
38409:4	1	K.YNLTSVLMAMGITDVFSSSAN[+1825.661]LSGISSAESLK.I	HexNAc(5)Hex(5)	N[+1826]	1280.32	4	5118.26	5119.29	-1	-5.9	292	Specific	221.48	220.67	14.76	5.35	173	>sp|P01012|OVAL_CHICK Ovalbumin OS=Gallus gallus OX=9031 GN=SERPINB14 PE=1 SV=2	699	ovalbumin_sample_082621_02.29957.29957.4	controllerType=0 controllerNumber=1 scan=29957	52.9342	1
36954:4	1	K.YNLTSVLMAMGITDVFSSSAN[+1549.565]LSGISSAESLK.I	HexNAc(3)Hex(4)Fuc(2)	N[+1550]	1211.8	4	4844.17	4843.19	1	-4.9	292	Specific	230.3	195.23	20.41	6.18	173	>sp|P01012|OVAL_CHICK Ovalbumin OS=Gallus gallus OX=9031 GN=SERPINB14 PE=1 SV=2	699	ovalbumin_sample_082621_02.28910.28910.4	controllerType=0 controllerNumber=1 scan=28910	51.5616	1
35434:4	1	K.YNLTSVLMAMGITDVFSSSAN[+2425.887]LSGISSAESLK.I	HexNAc(5)Hex(6)Fuc(3)	N[+2426]	1430.63	4	5719.49	5719.52	0	-5	292	Specific	263.44	263.44	17.58	7.02	173	>sp|P01012|OVAL_CHICK Ovalbumin OS=Gallus gallus OX=9031 GN=SERPINB14 PE=1 SV=2	699	ovalbumin_sample_082621_02.27804.27804.4	controllerType=0 controllerNumber=1 scan=27804	50.1064	1
40266:4	1	K.YNLTSVLMAMGITDVFSSSAN[+1736.650]LSGISSAESLK.I	HexNAc(4)Hex(3)Fuc(3)	N[+1737]	1258.32	4	5030.24	5030.28	0	-7.5	292	Specific	275.86	269.21	9.76	6.3	173	>sp|P01012|OVAL_CHICK Ovalbumin OS=Gallus gallus OX=9031 GN=SERPINB14 PE=1 SV=2	699	ovalbumin_sample_082621_02.31230.31230.4	controllerType=0 controllerNumber=1 scan=31230	54.6121	1
37088:4	1	K.YNLTSVLMAMGITDVFSSSAN[+1549.565]LSGISSAESLK.I	HexNAc(3)Hex(4)Fuc(2)	N[+1550]	1211.55	4	4843.17	4843.19	0	-5.6	292	Specific	280.41	265.42	9.71	6.5	173	>sp|P01012|OVAL_CHICK Ovalbumin OS=Gallus gallus OX=9031 GN=SERPINB14 PE=1 SV=2	699	ovalbumin_sample_082621_02.28998.28998.4	controllerType=0 controllerNumber=1 scan=28998	51.6748	1
46631:3	1	K.YNLTSVLMAMGITDVFSSSAN[+1622.582]LSGISSAESLK.I	HexNAc(4)Hex(5)	N[+1623]	1639.41	3	4916.22	4916.21	0	2.6	292	Specific	280.53	165.72	9.4	6.07	173	>sp|P01012|OVAL_CHICK Ovalbumin OS=Gallus gallus OX=9031 GN=SERPINB14 PE=1 SV=2	699	ovalbumin_sample_082621_02.35261.35261.3	controllerType=0 controllerNumber=1 scan=35261	60.0278	1
39809:4	1	K.YNLTSVLMAMGITDVFSSSAN[+1694.603]LSGISSAESLK.I	HexNAc(3)Hex(4)Fuc(1)NeuAc(1)	N[+1695]	1248.06	4	4989.22	4988.23	1	-2.7	292	Specific	305.52	240.65	4.24	7.87	173	>sp|P01012|OVAL_CHICK Ovalbumin OS=Gallus gallus OX=9031 GN=SERPINB14 PE=1 SV=2	699	ovalbumin_sample_082621_02.30932.30932.4	controllerType=0 controllerNumber=1 scan=30932	54.2225	1
35677:4	1	K.YNLTSVLMAMGITDVFSSSAN[+2222.808]LSGISSAESLK.I	HexNAc(4)Hex(6)Fuc(3)	N[+2223]	1379.86	4	5516.42	5516.44	0	-3.6	292	Specific	338.96	115.78	2.64	6.07	173	>sp|P01012|OVAL_CHICK Ovalbumin OS=Gallus gallus OX=9031 GN=SERPINB14 PE=1 SV=2	699	ovalbumin_sample_082621_02.27979.27979.4	controllerType=0 controllerNumber=1 scan=27979	50.3374	1
37288:4	1	K.YN[+1589.571]LTSVLMAMGITDVFSSSANLSGISSAESLK.I	HexNAc(4)Hex(3)NeuAc(1)	N[+1590]	1221.8	4	4884.19	4883.2	1	-1.8	292	Specific	378.96	204.52	3.99	7.29	173	>sp|P01012|OVAL_CHICK Ovalbumin OS=Gallus gallus OX=9031 GN=SERPINB14 PE=1 SV=2	699	ovalbumin_sample_082621_02.29122.29122.4	controllerType=0 controllerNumber=1 scan=29122	51.8392	1
35257:4	1	K.YN[+1387.512]LTSVLMAMGITDVFSSSANLSGISSAESLK.I	HexNAc(3)Hex(3)Fuc(2)	N[+1388]	1171.04	4	4681.13	4681.14	0	-2.8	292	Specific	382.73	268.67	3.02	8.32	173	>sp|P01012|OVAL_CHICK Ovalbumin OS=Gallus gallus OX=9031 GN=SERPINB14 PE=1 SV=2	699	ovalbumin_sample_082621_02.27696.27696.4	controllerType=0 controllerNumber=1 scan=27696	49.9647	1
36627:3	1	K.YNLTSVLMAMGITDVFSSSAN[+1736.650]LSGISSAESLK.I	HexNAc(4)Hex(3)Fuc(3)	N[+1737]	1677.09	3	5029.25	5030.28	-1	-5.7	292	Specific	399.52	93.25	1.07	5.8	173	>sp|P01012|OVAL_CHICK Ovalbumin OS=Gallus gallus OX=9031 GN=SERPINB14 PE=1 SV=2	699	ovalbumin_sample_082621_02.28690.28690.3	controllerType=0 controllerNumber=1 scan=28690	51.2742	1
37459:4	1	K.YN[+1549.565]LTSVLMAMGITDVFSSSANLSGISSAESLK.I	HexNAc(3)Hex(4)Fuc(2)	N[+1550]	1211.55	4	4843.16	4843.19	0	-6.1	292	Specific	406.23	114.97	12.27	4.89	173	>sp|P01012|OVAL_CHICK Ovalbumin OS=Gallus gallus OX=9031 GN=SERPINB14 PE=1 SV=2	699	ovalbumin_sample_082621_02.29233.29233.4	controllerType=0 controllerNumber=1 scan=29233	51.9831	1
36502:4	1	K.YN[+1549.565]LTSVLMAMGITDVFSSSANLSGISSAESLK.I	HexNAc(3)Hex(4)Fuc(2)	N[+1550]	1211.55	4	4843.17	4843.19	0	-4.1	292	Specific	412.96	117.37	24.42	5.86	173	>sp|P01012|OVAL_CHICK Ovalbumin OS=Gallus gallus OX=9031 GN=SERPINB14 PE=1 SV=2	699	ovalbumin_sample_082621_02.28591.28591.4	controllerType=0 controllerNumber=1 scan=28591	51.1441	1
36807:5	1	K.YN[+2407.852]LTSVLMAMGITDVFSSSANLSGISSAESLK.I	HexNAc(5)Hex(5)NeuAc(2)	N[+2408]	1140.91	5	5700.53	5701.48	-1	8.7	292	Specific	443.24	80.23	3.3	3.33	173	>sp|P01012|OVAL_CHICK Ovalbumin OS=Gallus gallus OX=9031 GN=SERPINB14 PE=1 SV=2	699	ovalbumin_sample_082621_02.28808.28808.2	controllerType=0 controllerNumber=1 scan=28808	51.4274	1
35552:4	1	K.YN[+2222.808]LTSVLMAMGITDVFSSSANLSGISSAESLK.I	HexNAc(4)Hex(6)Fuc(3)	N[+2223]	1379.86	4	5516.41	5516.44	0	-4.9	292	Specific	446.34	257.33	15.14	7.89	173	>sp|P01012|OVAL_CHICK Ovalbumin OS=Gallus gallus OX=9031 GN=SERPINB14 PE=1 SV=2	699	ovalbumin_sample_082621_02.27878.27878.4	controllerType=0 controllerNumber=1 scan=27878	50.2026	1
36574:3	1	K.YN[+1736.650]LTSVLMAMGITDVFSSSANLSGISSAESLK.I	HexNAc(4)Hex(3)Fuc(3)	N[+1737]	1677.09	3	5029.24	5030.28	-1	-6.1	292	Specific	478.41	178.91	4.03	7.37	173	>sp|P01012|OVAL_CHICK Ovalbumin OS=Gallus gallus OX=9031 GN=SERPINB14 PE=1 SV=2	699	ovalbumin_sample_082621_02.28642.28642.3	controllerType=0 controllerNumber=1 scan=28642	51.2127	1
37290:4	1	K.YN[+1387.512]LTSVLMAMGITDVFSSSANLSGISSAESLK.I	HexNAc(3)Hex(3)Fuc(2)	N[+1388]	1171.03	4	4681.12	4681.14	0	-5.2	292	Specific	500.56	90.45	6.79	5.41	173	>sp|P01012|OVAL_CHICK Ovalbumin OS=Gallus gallus OX=9031 GN=SERPINB14 PE=1 SV=2	699	ovalbumin_sample_082621_02.29123.29123.4	controllerType=0 controllerNumber=1 scan=29123	51.8404	1
36545:4	1	K.YN[+1549.565]LTSVLMAMGITDVFSSSANLSGISSAESLK.I	HexNAc(3)Hex(4)Fuc(2)	N[+1550]	1211.55	4	4843.17	4843.19	0	-5.3	292	Specific	540.5	244.33	27.9	8.35	173	>sp|P01012|OVAL_CHICK Ovalbumin OS=Gallus gallus OX=9031 GN=SERPINB14 PE=1 SV=2	699	ovalbumin_sample_082621_02.28620.28620.4	controllerType=0 controllerNumber=1 scan=28620	51.1828	1
36500:4	1	K.YN[+1736.650]LTSVLMAMGITDVFSSSANLSGISSAESLK.I	HexNAc(4)Hex(3)Fuc(3)	N[+1737]	1258.32	4	5030.26	5030.28	0	-4	292	Specific	552.04	312.6	16.03	8.95	173	>sp|P01012|OVAL_CHICK Ovalbumin OS=Gallus gallus OX=9031 GN=SERPINB14 PE=1 SV=2	699	ovalbumin_sample_082621_02.28589.28589.4	controllerType=0 controllerNumber=1 scan=28589	51.1379	1
36878:4	1	K.YN[+1736.650]LTSVLMAMGITDVFSSSANLSGISSAESLK.I	HexNAc(4)Hex(3)Fuc(3)	N[+1737]	1258.32	4	5030.25	5030.28	0	-6.3	292	Specific	644.43	285.66	25.81	10.06	173	>sp|P01012|OVAL_CHICK Ovalbumin OS=Gallus gallus OX=9031 GN=SERPINB14 PE=1 SV=2	699	ovalbumin_sample_082621_02.28858.28858.4	controllerType=0 controllerNumber=1 scan=28858	51.4952	1
40548:3	1	K.YNLTSVLMAM[+15.995]GITDVFSSSAN[+1298.476]LSGISSAESLK.I	HexNAc(4)Hex(3)	M[+16], N[+1298]	1537.03	3	4609.08	4608.1	1	-5.2	292	Specific	29.99	10.88	0	1.03	173	>sp|P01012|OVAL_CHICK Ovalbumin OS=Gallus gallus OX=9031 GN=SERPINB14 PE=1 SV=2	699	ovalbumin_sample_082621_02.31409.31409.3	controllerType=0 controllerNumber=1 scan=31409	54.8474	1
42310:3	1	K.YNLTSVLM[+15.995]AMGITDVFSSSAN[+1257.449]LSGISSAESLK.I	HexNAc(3)Hex(4)	M[+16], N[+1257]	1523.03	3	4567.07	4567.07	0	-1.3	292	Specific	29.99	11.25	0	1.54	173	>sp|P01012|OVAL_CHICK Ovalbumin OS=Gallus gallus OX=9031 GN=SERPINB14 PE=1 SV=2	699	ovalbumin_sample_082621_02.32538.32538.3	controllerType=0 controllerNumber=1 scan=32538	56.3391	1
46218:3	1	K.YNLTSVLM[+15.995]AMGITDVFSSSAN[+1704.635]LSGISSAESLK.I	HexNAc(6)Hex(3)	M[+16], N[+1705]	1672.09	3	5014.26	5014.26	0	1.3	292	Specific	29.99	29.99	0	2.14	173	>sp|P01012|OVAL_CHICK Ovalbumin OS=Gallus gallus OX=9031 GN=SERPINB14 PE=1 SV=2	699	ovalbumin_sample_082621_02.34996.34996.3	controllerType=0 controllerNumber=1 scan=34996	59.6789	1
46226:3	1	K.YNLTSVLM[+15.995]AMGITDVFSSSAN[+1501.555]LSGISSAESLK.I	HexNAc(5)Hex(3)	M[+16], N[+1502]	1604.4	3	4811.18	4811.18	0	1.1	292	Specific	29.99	4.09	0	1.25	173	>sp|P01012|OVAL_CHICK Ovalbumin OS=Gallus gallus OX=9031 GN=SERPINB14 PE=1 SV=2	699	ovalbumin_sample_082621_02.35002.35002.3	controllerType=0 controllerNumber=1 scan=35002	59.6861	1
41592:4	1	K.YNLTSVLM[+15.995]AMGITDVFSSSAN[+2028.740]LSGISSAESLK.I	HexNAc(6)Hex(5)	M[+16], N[+2029]	1335.35	4	5338.37	5338.36	0	1.3	292	Specific	29.99	29.99	0	2.11	173	>sp|P01012|OVAL_CHICK Ovalbumin OS=Gallus gallus OX=9031 GN=SERPINB14 PE=1 SV=2	699	ovalbumin_sample_082621_02.32068.32068.4	controllerType=0 controllerNumber=1 scan=32068	55.7221	1
42256:3	1	K.YNLTSVLM[+15.995]AMGITDVFSSSAN[+1095.397]LSGISSAESLK.I	HexNAc(3)Hex(3)	M[+16], N[+1095]	1469.01	3	4405.03	4405.02	0	2	292	Specific	30	30	0	1.3	173	>sp|P01012|OVAL_CHICK Ovalbumin OS=Gallus gallus OX=9031 GN=SERPINB14 PE=1 SV=2	699	ovalbumin_sample_082621_02.32503.32503.3	controllerType=0 controllerNumber=1 scan=32503	56.2933	1
39921:4	1	K.YN[+1549.565]LTSVLMAMGITDVFSSSAN[+349.137]LSGISSAESLK.I	HexNAc(3)Hex(4)Fuc(2),HexNAc(1)Fuc(1)	N[+349][+1550]	1298.83	4	5192.29	5192.33	0	-7	292	Specific	30	30	0	2.12	173	>sp|P01012|OVAL_CHICK Ovalbumin OS=Gallus gallus OX=9031 GN=SERPINB14 PE=1 SV=2	699	ovalbumin_sample_082621_02.31005.31005.4	controllerType=0 controllerNumber=1 scan=31005	54.318	1
40870:3	1	K.YNLTSVLMAM[+15.995]GITDVFSSSAN[+1501.555]LSGISSAESLK.I	HexNAc(5)Hex(3)	M[+16], N[+1502]	1604.73	3	4812.16	4811.18	1	-4	292	Specific	30	30	0	1.47	173	>sp|P01012|OVAL_CHICK Ovalbumin OS=Gallus gallus OX=9031 GN=SERPINB14 PE=1 SV=2	699	ovalbumin_sample_082621_02.31615.31615.3	controllerType=0 controllerNumber=1 scan=31615	55.1199	1
42043:3	1	K.YNLTSVLM[+15.995]AMGITDVFSSSAN[+1501.555]LSGISSAESLK.I	HexNAc(5)Hex(3)	M[+16], N[+1502]	1604.39	3	4811.17	4811.18	0	-2.3	292	Specific	30	30	0	3.32	173	>sp|P01012|OVAL_CHICK Ovalbumin OS=Gallus gallus OX=9031 GN=SERPINB14 PE=1 SV=2	699	ovalbumin_sample_082621_02.32368.32368.3	controllerType=0 controllerNumber=1 scan=32368	56.1146	1
42307:3	1	K.YNLTSVLMAM[+15.995]GITDVFSSSAN[+1419.502]LSGISSAESLK.I	HexNAc(3)Hex(5)	M[+16], N[+1420]	1577.04	3	4729.12	4729.13	0	-1.1	292	Specific	30	30	15.73	2.91	173	>sp|P01012|OVAL_CHICK Ovalbumin OS=Gallus gallus OX=9031 GN=SERPINB14 PE=1 SV=2	699	ovalbumin_sample_082621_02.32535.32535.3	controllerType=0 controllerNumber=1 scan=32535	56.3356	1
45820:4	1	K.YNLTSVLMAM[+15.995]GITDVFSSSAN[+2311.819]LSGISSAESLK.I	HexNAc(5)Hex(8)	M[+16], N[+2312]	1406.12	4	5621.46	5621.44	0	3.2	292	Specific	30	1.54	0	2.07	173	>sp|P01012|OVAL_CHICK Ovalbumin OS=Gallus gallus OX=9031 GN=SERPINB14 PE=1 SV=2	699	ovalbumin_sample_082621_02.34752.34752.4	controllerType=0 controllerNumber=1 scan=34752	59.3545	1
45869:4	1	K.YNLTSVLM[+15.995]AMGITDVFSSSAN[+2149.767]LSGISSAESLK.I	HexNAc(5)Hex(7)	M[+16], N[+2150]	1365.6	4	5459.39	5459.39	0	-0.6	292	Specific	30	30	0	3.1	173	>sp|P01012|OVAL_CHICK Ovalbumin OS=Gallus gallus OX=9031 GN=SERPINB14 PE=1 SV=2	699	ovalbumin_sample_082621_02.34781.34781.4	controllerType=0 controllerNumber=1 scan=34781	59.3939	1
40456:5	1	K.YN[+0.984]LTSVLMAMGITDVFSSSAN[+2262.814]LSGISSAESLK.I	HexNAc(5)Hex(4)Fuc(2)NeuGc(1)	N[+1][+2263]	1112.48	5	5558.39	5557.43	1	-7.3	292	Specific	30.48	30.48	28.65	0.88	173	>sp|P01012|OVAL_CHICK Ovalbumin OS=Gallus gallus OX=9031 GN=SERPINB14 PE=1 SV=2	699	ovalbumin_sample_082621_02.31352.31352.5	controllerType=0 controllerNumber=1 scan=31352	54.7708	1
40762:4	1	K.YNLTSVLM[+15.995]AMGITDVFSSSAN[+1298.476]LSGISSAESLK.I	HexNAc(4)Hex(3)	M[+16], N[+1298]	1152.52	4	4607.05	4608.1	-1	-9	292	Specific	32.64	32.64	0	1.09	173	>sp|P01012|OVAL_CHICK Ovalbumin OS=Gallus gallus OX=9031 GN=SERPINB14 PE=1 SV=2	699	ovalbumin_sample_082621_02.31545.31545.5	controllerType=0 controllerNumber=1 scan=31545	55.0251	1
37429:4	1	K.YN[+1387.512]LTSVLMAMGITDVFSSSAN[+552.217]LSGISSAESLK.I	HexNAc(3)Hex(3)Fuc(2),HexNAc(2)Fuc(1)	N[+552][+1388]	1309.34	4	5234.33	5233.36	1	-5.7	292	Specific	37.5	37.5	1.32	2.6	173	>sp|P01012|OVAL_CHICK Ovalbumin OS=Gallus gallus OX=9031 GN=SERPINB14 PE=1 SV=2	699	ovalbumin_sample_082621_02.29212.29212.4	controllerType=0 controllerNumber=1 scan=29212	51.954	1
46229:4	1	K.YNLTSVLMAM[+15.995]GITDVFSSSAN[+1257.449]LSGISSAESLK.I	HexNAc(3)Hex(4)	M[+16], N[+1257]	1142.52	4	4567.07	4567.07	0	0.6	292	Specific	37.86	37.86	0	2.11	173	>sp|P01012|OVAL_CHICK Ovalbumin OS=Gallus gallus OX=9031 GN=SERPINB14 PE=1 SV=2	699	ovalbumin_sample_082621_02.35004.35004.4	controllerType=0 controllerNumber=1 scan=35004	59.6885	1
40294:3	1	K.YNLTSVLM[+15.995]AMGITDVFSSSAN[+1501.555]LSGISSAESLK.I	HexNAc(5)Hex(3)	M[+16], N[+1502]	1604.72	3	4812.15	4811.18	1	-7.3	292	Specific	42.33	42.33	0	2.18	173	>sp|P01012|OVAL_CHICK Ovalbumin OS=Gallus gallus OX=9031 GN=SERPINB14 PE=1 SV=2	699	ovalbumin_sample_082621_02.31247.31247.3	controllerType=0 controllerNumber=1 scan=31247	54.6325	1
41776:4	1	K.YNLTSVLMAM[+15.995]GITDVFSSSAN[+1460.529]LSGISSAESLK.I	HexNAc(4)Hex(4)	M[+16], N[+1461]	1193.29	4	4770.15	4770.15	0	-1.1	292	Specific	53.42	53.42	0	2.26	173	>sp|P01012|OVAL_CHICK Ovalbumin OS=Gallus gallus OX=9031 GN=SERPINB14 PE=1 SV=2	699	ovalbumin_sample_082621_02.32185.32185.2	controllerType=0 controllerNumber=1 scan=32185	55.8745	1
35601:4	1	K.YN[+1590.592]LTSVLMAMGITDVFSSSAN[+203.079]LSGISSAESLK.I	HexNAc(4)Hex(3)Fuc(2),HexNAc(1)	N[+203][+1591]	1272.82	4	5088.27	5087.3	1	-6.7	292	Specific	59	12.4	5.41	1.04	173	>sp|P01012|OVAL_CHICK Ovalbumin OS=Gallus gallus OX=9031 GN=SERPINB14 PE=1 SV=2	699	ovalbumin_sample_082621_02.27911.27911.4	controllerType=0 controllerNumber=1 scan=27911	50.2455	1
40734:3	1	K.YNLTSVLMAM[+15.995]GITDVFSSSAN[+1501.555]LSGISSAESLK.I	HexNAc(5)Hex(3)	M[+16], N[+1502]	1604.73	3	4812.16	4811.18	1	-3.8	292	Specific	68.34	68.34	0	2.18	173	>sp|P01012|OVAL_CHICK Ovalbumin OS=Gallus gallus OX=9031 GN=SERPINB14 PE=1 SV=2	699	ovalbumin_sample_082621_02.31529.31529.3	controllerType=0 controllerNumber=1 scan=31529	55.0059	1
46208:4	1	K.YNLTSVLMAM[+15.995]GITDVFSSSAN[+1663.608]LSGISSAESLK.I	HexNAc(5)Hex(4)	M[+16], N[+1664]	1244.06	4	4973.24	4973.23	0	1.2	292	Specific	69.41	69.41	0	3.04	173	>sp|P01012|OVAL_CHICK Ovalbumin OS=Gallus gallus OX=9031 GN=SERPINB14 PE=1 SV=2	699	ovalbumin_sample_082621_02.34990.34990.4	controllerType=0 controllerNumber=1 scan=34990	59.6721	1
36674:4	1	K.YN[+1590.592]LTSVLMAMGITDVFSSSAN[+203.079]LSGISSAESLK.I	HexNAc(4)Hex(3)Fuc(2),HexNAc(1)	N[+203][+1591]	1272.57	4	5087.27	5087.3	0	-6	292	Specific	72.57	72.57	6.17	1.79	173	>sp|P01012|OVAL_CHICK Ovalbumin OS=Gallus gallus OX=9031 GN=SERPINB14 PE=1 SV=2	699	ovalbumin_sample_082621_02.28722.28722.4	controllerType=0 controllerNumber=1 scan=28722	51.3163	1
42044:4	1	K.YNLTSVLMAM[+15.995]GITDVFSSSAN[+1501.555]LSGISSAESLK.I	HexNAc(5)Hex(3)	M[+16], N[+1502]	1203.55	4	4811.16	4811.18	0	-2.9	292	Specific	89.58	89.58	0	3.26	173	>sp|P01012|OVAL_CHICK Ovalbumin OS=Gallus gallus OX=9031 GN=SERPINB14 PE=1 SV=2	699	ovalbumin_sample_082621_02.32369.32369.4	controllerType=0 controllerNumber=1 scan=32369	56.1158	1
36472:4	1	K.YN[+1590.592]LTSVLMAMGITDVFSSSAN[+203.079]LSGISSAESLK.I	HexNAc(4)Hex(3)Fuc(2),HexNAc(1)	N[+203][+1591]	1272.32	4	5086.27	5087.3	-1	-5.7	292	Specific	100.19	19.48	5.19	1	173	>sp|P01012|OVAL_CHICK Ovalbumin OS=Gallus gallus OX=9031 GN=SERPINB14 PE=1 SV=2	699	ovalbumin_sample_082621_02.28561.28561.4	controllerType=0 controllerNumber=1 scan=28561	51.1044	1
46730:3	1	K.YNLTSVLM[+15.995]AMGITDVFSSSAN[+1419.502]LSGISSAESLK.I	HexNAc(3)Hex(5)	M[+16], N[+1420]	1577.05	3	4729.14	4729.13	0	2.7	292	Specific	102.07	9.02	9.02	1.9	173	>sp|P01012|OVAL_CHICK Ovalbumin OS=Gallus gallus OX=9031 GN=SERPINB14 PE=1 SV=2	699	ovalbumin_sample_082621_02.35323.35323.3	controllerType=0 controllerNumber=1 scan=35323	60.1071	1
37450:4	1	K.YN[+1184.433]LTSVLMAMGITDVFSSSAN[+349.137]LSGISSAESLK.I	HexNAc(2)Hex(3)Fuc(2),HexNAc(1)Fuc(1)	N[+349][+1184]	1207.8	4	4828.17	4827.2	1	-5.8	292	Specific	108.68	49.96	0.69	1.32	173	>sp|P01012|OVAL_CHICK Ovalbumin OS=Gallus gallus OX=9031 GN=SERPINB14 PE=1 SV=2	699	ovalbumin_sample_082621_02.29226.29226.2	controllerType=0 controllerNumber=1 scan=29226	51.9708	1
35147:4	1	K.YN[+1590.592]LTSVLMAMGITDVFSSSAN[+203.079]LSGISSAESLK.I	HexNAc(4)Hex(3)Fuc(2),HexNAc(1)	N[+203][+1591]	1272.32	4	5086.28	5087.3	-1	-3.9	292	Specific	109.05	16.23	5.36	1.94	173	>sp|P01012|OVAL_CHICK Ovalbumin OS=Gallus gallus OX=9031 GN=SERPINB14 PE=1 SV=2	699	ovalbumin_sample_082621_02.27624.27624.4	controllerType=0 controllerNumber=1 scan=27624	49.8705	1
38090:4	1	K.YN[+2391.857]LTSVLMAMGITDVFSSSAN[+0.984]LSGISSAESLK.I	HexNAc(5)Hex(4)Fuc(1)NeuAc(2)	N[+1][+2392]	1422.62	4	5687.47	5686.47	1	-0.2	292	Specific	121.16	108.93	3.17	4.79	173	>sp|P01012|OVAL_CHICK Ovalbumin OS=Gallus gallus OX=9031 GN=SERPINB14 PE=1 SV=2	699	ovalbumin_sample_082621_02.29718.29718.2	controllerType=0 controllerNumber=1 scan=29718	52.6177	1
40091:4	1	K.YN[+0.984]LTSVLMAMGITDVFSSSAN[+1694.603]LSGISSAESLK.I	HexNAc(3)Hex(4)Fuc(1)NeuAc(1)	N[+1][+1695]	1248.31	4	4990.23	4989.21	1	2.3	292	Specific	121.8	115.61	61.49	2.78	173	>sp|P01012|OVAL_CHICK Ovalbumin OS=Gallus gallus OX=9031 GN=SERPINB14 PE=1 SV=2	699	ovalbumin_sample_082621_02.31114.31114.4	controllerType=0 controllerNumber=1 scan=31114	54.4609	1
37512:4	1	K.YN[+1590.592]LTSVLMAMGITDVFSSSAN[+203.079]LSGISSAESLK.I	HexNAc(4)Hex(3)Fuc(2),HexNAc(1)	N[+203][+1591]	1272.57	4	5087.27	5087.3	0	-6.7	292	Specific	121.82	94.95	5.4	2.63	173	>sp|P01012|OVAL_CHICK Ovalbumin OS=Gallus gallus OX=9031 GN=SERPINB14 PE=1 SV=2	699	ovalbumin_sample_082621_02.29272.29272.4	controllerType=0 controllerNumber=1 scan=29272	52.0333	1
41869:4	1	K.YNLTSVLMAM[+15.995]GITDVFSSSAN[+1704.635]LSGISSAESLK.I	HexNAc(6)Hex(3)	M[+16], N[+1705]	1254.32	4	5014.24	5014.26	0	-2.7	292	Specific	121.86	121.86	0	3.8	173	>sp|P01012|OVAL_CHICK Ovalbumin OS=Gallus gallus OX=9031 GN=SERPINB14 PE=1 SV=2	699	ovalbumin_sample_082621_02.32247.32247.4	controllerType=0 controllerNumber=1 scan=32247	55.9571	1
40221:4	1	K.YNLTSVLMAM[+15.995]GITDVFSSSAN[+1501.555]LSGISSAESLK.I	HexNAc(5)Hex(3)	M[+16], N[+1502]	1203.79	4	4812.15	4811.18	1	-5.7	292	Specific	156.5	156.5	0	3.33	173	>sp|P01012|OVAL_CHICK Ovalbumin OS=Gallus gallus OX=9031 GN=SERPINB14 PE=1 SV=2	699	ovalbumin_sample_082621_02.31200.31200.4	controllerType=0 controllerNumber=1 scan=31200	54.5721	1
46211:3	1	K.YNLTSVLMAM[+15.995]GITDVFSSSAN[+1663.608]LSGISSAESLK.I	HexNAc(5)Hex(4)	M[+16], N[+1664]	1658.42	3	4973.24	4973.23	0	0.8	292	Specific	186.82	186.62	0	5.2	173	>sp|P01012|OVAL_CHICK Ovalbumin OS=Gallus gallus OX=9031 GN=SERPINB14 PE=1 SV=2	699	ovalbumin_sample_082621_02.34992.34992.3	controllerType=0 controllerNumber=1 scan=34992	59.6742	1
36885:8	1	K.YN[+2263.835]LTSVLMAMGITDVFSSSAN[+3797.380]LSGISSAESLK.I	HexNAc(5)Hex(5)Fuc(3),HexNAc(10)Hex(10)Fuc(1)	N[+2264][+3797]	1169.98	8	9352.79	9354.84	-2	-5	292	Specific	192.42	5.09	0	0.89	173	>sp|P01012|OVAL_CHICK Ovalbumin OS=Gallus gallus OX=9031 GN=SERPINB14 PE=1 SV=2	699	ovalbumin_sample_082621_02.28863.28863.4	controllerType=0 controllerNumber=1 scan=28863	51.5012	1
36621:4	1	K.YN[+1549.565]LTSVLMAMGITDVFSSSAN[+552.217]LSGISSAESLK.I	HexNAc(3)Hex(4)Fuc(2),HexNAc(2)Fuc(1)	N[+552][+1550]	1349.6	4	5395.38	5395.41	0	-5.5	292	Specific	213.24	209.8	1.32	5.11	173	>sp|P01012|OVAL_CHICK Ovalbumin OS=Gallus gallus OX=9031 GN=SERPINB14 PE=1 SV=2	699	ovalbumin_sample_082621_02.28686.28686.4	controllerType=0 controllerNumber=1 scan=28686	51.2694	1
37563:4	1	K.YN[+1241.454]LTSVLMAMGITDVFSSSAN[+552.217]LSGISSAESLK.I	HexNAc(3)Hex(3)Fuc(1),HexNAc(2)Fuc(1)	N[+552][+1241]	1272.57	4	5087.27	5087.3	0	-5.1	292	Specific	227.72	227.72	1.32	6.39	173	>sp|P01012|OVAL_CHICK Ovalbumin OS=Gallus gallus OX=9031 GN=SERPINB14 PE=1 SV=2	699	ovalbumin_sample_082621_02.29312.29312.4	controllerType=0 controllerNumber=1 scan=29312	52.085	1
36769:3	1	K.YN[+1184.433]LTSVLMAMGITDVFSSSAN[+349.137]LSGISSAESLK.I	HexNAc(2)Hex(3)Fuc(2),HexNAc(1)Fuc(1)	N[+349][+1184]	1609.73	3	4827.17	4827.2	0	-5.8	292	Specific	235.62	177.65	5.28	5.52	173	>sp|P01012|OVAL_CHICK Ovalbumin OS=Gallus gallus OX=9031 GN=SERPINB14 PE=1 SV=2	699	ovalbumin_sample_082621_02.28785.28785.3	controllerType=0 controllerNumber=1 scan=28785	51.4001	1
37032:4	1	K.YN[+1444.534]LTSVLMAMGITDVFSSSAN[+349.137]LSGISSAESLK.I	HexNAc(4)Hex(3)Fuc(1),HexNAc(1)Fuc(1)	N[+349][+1445]	1272.58	4	5087.3	5087.3	0	-0.2	292	Specific	246.72	92.8	6.87	5.57	173	>sp|P01012|OVAL_CHICK Ovalbumin OS=Gallus gallus OX=9031 GN=SERPINB14 PE=1 SV=2	699	ovalbumin_sample_082621_02.28961.28961.2	controllerType=0 controllerNumber=1 scan=28961	51.6267	1
37225:4	1	K.YN[+0.984]LTSVLMAMGITDVFSSSAN[+1710.598]LSGISSAESLK.I	HexNAc(3)Hex(4)Fuc(1)NeuGc(1)	N[+1][+1711]	1252.06	4	5005.22	5005.21	0	1.5	292	Specific	252.45	135.32	39.51	5.23	173	>sp|P01012|OVAL_CHICK Ovalbumin OS=Gallus gallus OX=9031 GN=SERPINB14 PE=1 SV=2	699	ovalbumin_sample_082621_02.29084.29084.4	controllerType=0 controllerNumber=1 scan=29084	51.7895	1
41874:3	1	K.YNLTSVLMAM[+15.995]GITDVFSSSAN[+1704.635]LSGISSAESLK.I	HexNAc(6)Hex(3)	M[+16], N[+1705]	1672.09	3	5014.25	5014.26	0	-2.1	292	Specific	257.21	254.38	0	7.25	173	>sp|P01012|OVAL_CHICK Ovalbumin OS=Gallus gallus OX=9031 GN=SERPINB14 PE=1 SV=2	699	ovalbumin_sample_082621_02.32251.32251.3	controllerType=0 controllerNumber=1 scan=32251	55.9618	1
40167:4	1	K.YNLTSVLM[+15.995]AMGITDVFSSSAN[+1501.555]LSGISSAESLK.I	HexNAc(5)Hex(3)	M[+16], N[+1502]	1203.79	4	4812.16	4811.18	1	-5.2	292	Specific	268.97	268.97	0	6.94	173	>sp|P01012|OVAL_CHICK Ovalbumin OS=Gallus gallus OX=9031 GN=SERPINB14 PE=1 SV=2	699	ovalbumin_sample_082621_02.31159.31159.4	controllerType=0 controllerNumber=1 scan=31159	54.5187	1
46216:4	1	K.YNLTSVLM[+15.995]AMGITDVFSSSAN[+1419.502]LSGISSAESLK.I	HexNAc(3)Hex(5)	M[+16], N[+1420]	1183.04	4	4729.13	4729.13	0	0.4	292	Specific	272.71	272.71	0	6.8	173	>sp|P01012|OVAL_CHICK Ovalbumin OS=Gallus gallus OX=9031 GN=SERPINB14 PE=1 SV=2	699	ovalbumin_sample_082621_02.34995.34995.4	controllerType=0 controllerNumber=1 scan=34995	59.6777	1
37562:4	1	K.YN[+0.984]LTSVLMAMGITDVFSSSAN[+1549.565]LSGISSAESLK.I	HexNAc(3)Hex(4)Fuc(2)	N[+1][+1550]	1211.55	4	4843.17	4844.18	-1	-1.3	292	Specific	278.57	205.95	37.77	6.55	173	>sp|P01012|OVAL_CHICK Ovalbumin OS=Gallus gallus OX=9031 GN=SERPINB14 PE=1 SV=2	699	ovalbumin_sample_082621_02.29311.29311.4	controllerType=0 controllerNumber=1 scan=29311	52.0838	1
37246:4	1	K.YN[+0.984]LTSVLMAMGITDVFSSSAN[+1444.534]LSGISSAESLK.I	HexNAc(4)Hex(3)Fuc(1)	N[+1][+1445]	1185.54	4	4739.13	4739.15	0	-3	292	Specific	278.79	139.83	13.84	4.41	173	>sp|P01012|OVAL_CHICK Ovalbumin OS=Gallus gallus OX=9031 GN=SERPINB14 PE=1 SV=2	699	ovalbumin_sample_082621_02.29095.29095.4	controllerType=0 controllerNumber=1 scan=29095	51.8027	1
41704:3	1	K.YNLTSVLMAM[+15.995]GITDVFSSSAN[+1866.688]LSGISSAESLK.I	HexNAc(6)Hex(4)	M[+16], N[+1867]	1726.11	3	5176.31	5176.31	0	0.4	292	Specific	287.99	244.89	0	7.27	173	>sp|P01012|OVAL_CHICK Ovalbumin OS=Gallus gallus OX=9031 GN=SERPINB14 PE=1 SV=2	699	ovalbumin_sample_082621_02.32138.32138.3	controllerType=0 controllerNumber=1 scan=32138	55.8141	1
37049:4	1	K.YN[+1387.512]LTSVLMAMGITDVFSSSAN[+552.217]LSGISSAESLK.I	HexNAc(3)Hex(3)Fuc(2),HexNAc(2)Fuc(1)	N[+552][+1388]	1308.84	4	5232.33	5233.36	-1	-4.6	292	Specific	290.41	3.01	3.01	4.01	173	>sp|P01012|OVAL_CHICK Ovalbumin OS=Gallus gallus OX=9031 GN=SERPINB14 PE=1 SV=2	699	ovalbumin_sample_082621_02.28973.28973.4	controllerType=0 controllerNumber=1 scan=28973	51.645	1
46220:3	1	K.YNLTSVLMAM[+15.995]GITDVFSSSAN[+1460.529]LSGISSAESLK.I	HexNAc(4)Hex(4)	M[+16], N[+1461]	1590.72	3	4770.16	4770.15	0	1.1	292	Specific	306.72	263.64	9.42	7.58	173	>sp|P01012|OVAL_CHICK Ovalbumin OS=Gallus gallus OX=9031 GN=SERPINB14 PE=1 SV=2	699	ovalbumin_sample_082621_02.34998.34998.3	controllerType=0 controllerNumber=1 scan=34998	59.6813	1
37217:4	1	K.YN[+0.984]LTSVLMAMGITDVFSSSAN[+1996.750]LSGISSAESLK.I	HexNAc(6)Hex(3)Fuc(2)	N[+1][+1997]	1323.34	4	5290.35	5291.36	-1	-2.1	292	Specific	311.39	256.71	32.21	7.59	173	>sp|P01012|OVAL_CHICK Ovalbumin OS=Gallus gallus OX=9031 GN=SERPINB14 PE=1 SV=2	699	ovalbumin_sample_082621_02.29080.29080.4	controllerType=0 controllerNumber=1 scan=29080	51.7839	1
36461:4	1	K.YN[+1387.512]LTSVLMAMGITDVFSSSAN[+552.217]LSGISSAESLK.I	HexNAc(3)Hex(3)Fuc(2),HexNAc(2)Fuc(1)	N[+552][+1388]	1309.09	4	5233.32	5233.36	0	-6.1	292	Specific	328.89	299.25	7.9	7.47	173	>sp|P01012|OVAL_CHICK Ovalbumin OS=Gallus gallus OX=9031 GN=SERPINB14 PE=1 SV=2	699	ovalbumin_sample_082621_02.28553.28553.4	controllerType=0 controllerNumber=1 scan=28553	51.0917	1
41586:4	1	K.YN[+1866.688]LTSVLMAM[+15.995]GITDVFSSSANLSGISSAESLK.I	HexNAc(6)Hex(4)	M[+16], N[+1867]	1294.84	4	5176.32	5176.31	0	1.9	292	Specific	348.4	311.27	2.99	8.07	173	>sp|P01012|OVAL_CHICK Ovalbumin OS=Gallus gallus OX=9031 GN=SERPINB14 PE=1 SV=2	699	ovalbumin_sample_082621_02.32064.32064.4	controllerType=0 controllerNumber=1 scan=32064	55.7173	1
41745:3	1	K.YNLTSVLMAM[+15.995]GITDVFSSSAN[+1581.555]LSGISSAESLK.I	HexNAc(3)Hex(6)	M[+16], N[+1582]	1631.06	3	4891.17	4891.18	0	-0.6	292	Specific	353.92	353.92	0	8.9	173	>sp|P01012|OVAL_CHICK Ovalbumin OS=Gallus gallus OX=9031 GN=SERPINB14 PE=1 SV=2	699	ovalbumin_sample_082621_02.32163.32163.3	controllerType=0 controllerNumber=1 scan=32163	55.8441	1
37104:4	1	K.YN[+1444.534]LTSVLMAMGITDVFSSSAN[+349.137]LSGISSAESLK.I	HexNAc(4)Hex(3)Fuc(1),HexNAc(1)Fuc(1)	N[+349][+1445]	1272.57	4	5087.27	5087.3	0	-4.8	292	Specific	394.55	136.62	4.81	5.25	173	>sp|P01012|OVAL_CHICK Ovalbumin OS=Gallus gallus OX=9031 GN=SERPINB14 PE=1 SV=2	699	ovalbumin_sample_082621_02.29010.29010.4	controllerType=0 controllerNumber=1 scan=29010	51.6934	1
41816:3	1	K.YN[+1460.529]LTSVLMAM[+15.995]GITDVFSSSANLSGISSAESLK.I	HexNAc(4)Hex(4)	M[+16], N[+1461]	1590.72	3	4770.16	4770.15	0	1.1	292	Specific	403.71	188.8	0	7.52	173	>sp|P01012|OVAL_CHICK Ovalbumin OS=Gallus gallus OX=9031 GN=SERPINB14 PE=1 SV=2	699	ovalbumin_sample_082621_02.32214.32214.3	controllerType=0 controllerNumber=1 scan=32214	55.9135	1
41823:4	1	K.YN[+1460.529]LTSVLM[+15.995]AMGITDVFSSSANLSGISSAESLK.I	HexNAc(4)Hex(4)	M[+16], N[+1461]	1193.29	4	4770.15	4770.15	0	0.1	292	Specific	408.57	224.23	1.67	8.27	173	>sp|P01012|OVAL_CHICK Ovalbumin OS=Gallus gallus OX=9031 GN=SERPINB14 PE=1 SV=2	699	ovalbumin_sample_082621_02.32218.32218.4	controllerType=0 controllerNumber=1 scan=32218	55.9183	1
41925:3	1	K.YNLTSVLM[+15.995]AMGITDVFSSSAN[+1257.449]LSGISSAESLK.I	HexNAc(3)Hex(4)	M[+16], N[+1257]	1523.03	3	4567.07	4567.07	0	-0.3	292	Specific	427.86	299.49	0	8.85	173	>sp|P01012|OVAL_CHICK Ovalbumin OS=Gallus gallus OX=9031 GN=SERPINB14 PE=1 SV=2	699	ovalbumin_sample_082621_02.32290.32290.3	controllerType=0 controllerNumber=1 scan=32290	56.0128	1
41650:4	1	K.YN[+1663.608]LTSVLMAM[+15.995]GITDVFSSSANLSGISSAESLK.I	HexNAc(5)Hex(4)	M[+16], N[+1664]	1244.06	4	4973.24	4973.23	0	0.9	292	Specific	443.65	282.77	4.15	8.68	173	>sp|P01012|OVAL_CHICK Ovalbumin OS=Gallus gallus OX=9031 GN=SERPINB14 PE=1 SV=2	699	ovalbumin_sample_082621_02.32106.32106.4	controllerType=0 controllerNumber=1 scan=32106	55.7717	1
41661:3	1	K.YN[+1663.608]LTSVLM[+15.995]AMGITDVFSSSANLSGISSAESLK.I	HexNAc(5)Hex(4)	M[+16], N[+1664]	1658.42	3	4973.24	4973.23	0	1.4	292	Specific	465.91	261.37	0	8.16	173	>sp|P01012|OVAL_CHICK Ovalbumin OS=Gallus gallus OX=9031 GN=SERPINB14 PE=1 SV=2	699	ovalbumin_sample_082621_02.32113.32113.3	controllerType=0 controllerNumber=1 scan=32113	55.7801	1
36528:4	1	K.YN[+1549.565]LTSVLMAMGITDVFSSSAN[+552.217]LSGISSAESLK.I	HexNAc(3)Hex(4)Fuc(2),HexNAc(2)Fuc(1)	N[+552][+1550]	1349.6	4	5395.39	5395.41	0	-4.4	292	Specific	482.57	302.05	1.32	8.6	173	>sp|P01012|OVAL_CHICK Ovalbumin OS=Gallus gallus OX=9031 GN=SERPINB14 PE=1 SV=2	699	ovalbumin_sample_082621_02.28609.28609.4	controllerType=0 controllerNumber=1 scan=28609	51.1697	1
36763:4	1	K.YN[+349.137]LTSVLMAMGITDVFSSSAN[+1184.433]LSGISSAESLK.I	HexNAc(1)Fuc(1),HexNAc(2)Hex(3)Fuc(2)	N[+349][+1184]	1207.55	4	4827.16	4827.2	0	-6.9	292	Specific	539.03	373.17	4.99	8.67	173	>sp|P01012|OVAL_CHICK Ovalbumin OS=Gallus gallus OX=9031 GN=SERPINB14 PE=1 SV=2	699	ovalbumin_sample_082621_02.28780.28780.4	controllerType=0 controllerNumber=1 scan=28780	51.3901	1
46205:3	1	K.YN[+1419.502]LTSVLMAM[+15.995]GITDVFSSSANLSGISSAESLK.I	HexNAc(3)Hex(5)	M[+16], N[+1420]	1577.05	3	4729.13	4729.13	0	1.4	292	Specific	550.03	312.64	0	9.17	173	>sp|P01012|OVAL_CHICK Ovalbumin OS=Gallus gallus OX=9031 GN=SERPINB14 PE=1 SV=2	699	ovalbumin_sample_082621_02.34988.34988.3	controllerType=0 controllerNumber=1 scan=34988	59.6653	1
36841:4	1	K.YN[+349.137]LTSVLMAMGITDVFSSSAN[+876.322]LSGISSAESLK.I	HexNAc(1)Fuc(1),HexNAc(2)Hex(2)Fuc(1)	N[+349][+876]	1130.53	4	4519.09	4519.09	0	-0.5	292	Specific	551.14	229.59	8.85	8.8	173	>sp|P01012|OVAL_CHICK Ovalbumin OS=Gallus gallus OX=9031 GN=SERPINB14 PE=1 SV=2	699	ovalbumin_sample_082621_02.28833.28833.2	controllerType=0 controllerNumber=1 scan=28833	51.4615	1
41968:4	1	K.YN[+1257.449]LTSVLM[+15.995]AMGITDVFSSSANLSGISSAESLK.I	HexNAc(3)Hex(4)	M[+16], N[+1257]	1142.53	4	4567.08	4567.07	0	1.6	292	Specific	595.98	299.28	1.89	9.76	173	>sp|P01012|OVAL_CHICK Ovalbumin OS=Gallus gallus OX=9031 GN=SERPINB14 PE=1 SV=2	699	ovalbumin_sample_082621_02.32321.32321.4	controllerType=0 controllerNumber=1 scan=32321	56.0541	1
46207:3	1	K.YN[+1257.449]LTSVLMAM[+15.995]GITDVFSSSANLSGISSAESLK.I	HexNAc(3)Hex(4)	M[+16], N[+1257]	1523.03	3	4567.08	4567.07	0	1.2	292	Specific	608.37	263.89	19.1	10.31	173	>sp|P01012|OVAL_CHICK Ovalbumin OS=Gallus gallus OX=9031 GN=SERPINB14 PE=1 SV=2	699	ovalbumin_sample_082621_02.34989.34989.3	controllerType=0 controllerNumber=1 scan=34989	59.6697	1
41806:3	1	K.YN[+1419.502]LTSVLM[+15.995]AMGITDVFSSSANLSGISSAESLK.I	HexNAc(3)Hex(5)	M[+16], N[+1420]	1577.05	3	4729.13	4729.13	0	1.1	292	Specific	613.68	277.51	11.42	10.27	173	>sp|P01012|OVAL_CHICK Ovalbumin OS=Gallus gallus OX=9031 GN=SERPINB14 PE=1 SV=2	699	ovalbumin_sample_082621_02.32206.32206.3	controllerType=0 controllerNumber=1 scan=32206	55.903	1
41815:4	1	K.YN[+1419.502]LTSVLMAM[+15.995]GITDVFSSSANLSGISSAESLK.I	HexNAc(3)Hex(5)	M[+16], N[+1420]	1183.04	4	4729.13	4729.13	0	0.7	292	Specific	630.3	284.48	0.39	10.81	173	>sp|P01012|OVAL_CHICK Ovalbumin OS=Gallus gallus OX=9031 GN=SERPINB14 PE=1 SV=2	699	ovalbumin_sample_082621_02.32213.32213.4	controllerType=0 controllerNumber=1 scan=32213	55.9123	1
46197:3	1	K.YN[+1419.502]LTSVLMAM[+15.995]GITDVFSSSANLSGISSAESLK.I	HexNAc(3)Hex(5)	M[+16], N[+1420]	1577.04	3	4729.11	4729.13	0	-2.6	292	Specific	642.71	226.29	19.93	10.15	173	>sp|P01012|OVAL_CHICK Ovalbumin OS=Gallus gallus OX=9031 GN=SERPINB14 PE=1 SV=2	699	ovalbumin_sample_082621_02.34982.34982.3	controllerType=0 controllerNumber=1 scan=34982	59.6579	1
40172:3	1	K.YN[+1704.635]LTSVLM[+15.995]AMGITDVFSSSAN[+0.984]LSGISSAESLK.I	HexNAc(6)Hex(3)	M[+16], N[+1][+1705]	1672.75	3	5016.24	5015.24	1	-1.3	292	Specific	30	30	0	2.42	173	>sp|P01012|OVAL_CHICK Ovalbumin OS=Gallus gallus OX=9031 GN=SERPINB14 PE=1 SV=2	699	ovalbumin_sample_082621_02.31162.31162.3	controllerType=0 controllerNumber=1 scan=31162	54.5222	1
41587:4	1	K.YN[+0.984]LTSVLM[+15.995]AMGITDVFSSSAN[+1298.476]LSGISSAESLK.I	HexNAc(4)Hex(3)	M[+16], N[+1][+1298]	1153.28	4	4610.08	4609.08	1	-1.2	292	Specific	53.3	53.3	0	2.26	173	>sp|P01012|OVAL_CHICK Ovalbumin OS=Gallus gallus OX=9031 GN=SERPINB14 PE=1 SV=2	699	ovalbumin_sample_082621_02.32065.32065.4	controllerType=0 controllerNumber=1 scan=32065	55.7185	1
41348:4	1	K.YN[+0.984]LTSVLM[+15.995]AMGITDVFSSSAN[+1704.635]LSGISSAESLK.I	HexNAc(6)Hex(3)	M[+16], N[+1][+1705]	1254.81	4	5016.24	5015.24	1	-1.9	292	Specific	64.93	64.93	0	3.33	173	>sp|P01012|OVAL_CHICK Ovalbumin OS=Gallus gallus OX=9031 GN=SERPINB14 PE=1 SV=2	699	ovalbumin_sample_082621_02.31918.31918.4	controllerType=0 controllerNumber=1 scan=31918	55.5256	1
41549:4	1	K.YN[+0.984]LTSVLM[+15.995]AMGITDVFSSSAN[+1298.476]LSGISSAESLK.I	HexNAc(4)Hex(3)	M[+16], N[+1][+1298]	1153.27	4	4610.07	4609.08	1	-2.9	292	Specific	118.31	118.31	0	3.28	173	>sp|P01012|OVAL_CHICK Ovalbumin OS=Gallus gallus OX=9031 GN=SERPINB14 PE=1 SV=2	699	ovalbumin_sample_082621_02.32042.32042.4	controllerType=0 controllerNumber=1 scan=32042	55.6866	1
41530:3	1	K.YN[+1460.529]LTSVLM[+15.995]AMGITDVFSSSAN[+0.984]LSGISSAESLK.I	HexNAc(4)Hex(4)	M[+16], N[+1][+1461]	1591.38	3	4772.13	4771.14	1	-2	292	Specific	150.75	150.75	0	4.07	173	>sp|P01012|OVAL_CHICK Ovalbumin OS=Gallus gallus OX=9031 GN=SERPINB14 PE=1 SV=2	699	ovalbumin_sample_082621_02.32032.32032.3	controllerType=0 controllerNumber=1 scan=32032	55.6747	1
41529:3	1	K.YN[+1298.476]LTSVLM[+15.995]AMGITDVFSSSAN[+0.984]LSGISSAESLK.I	HexNAc(4)Hex(3)	M[+16], N[+1][+1298]	1537.36	3	4610.08	4609.08	1	-2	292	Specific	172.24	98.02	0	3.44	173	>sp|P01012|OVAL_CHICK Ovalbumin OS=Gallus gallus OX=9031 GN=SERPINB14 PE=1 SV=2	699	ovalbumin_sample_082621_02.32031.32031.3	controllerType=0 controllerNumber=1 scan=32031	55.6735	1
40451:4	1	K.YN[+0.984]LTSVLM[+15.995]AMGITDVFSSSAN[+1298.476]LSGISSAESLK.I	HexNAc(4)Hex(3)	M[+16], N[+1][+1298]	1153.27	4	4610.08	4609.08	1	-2.3	292	Specific	172.63	113.34	0	3.33	173	>sp|P01012|OVAL_CHICK Ovalbumin OS=Gallus gallus OX=9031 GN=SERPINB14 PE=1 SV=2	699	ovalbumin_sample_082621_02.31349.31349.4	controllerType=0 controllerNumber=1 scan=31349	54.7671	1
41722:3	1	K.YN[+0.984]LTSVLM[+15.995]AMGITDVFSSSAN[+1460.529]LSGISSAESLK.I	HexNAc(4)Hex(4)	M[+16], N[+1][+1461]	1591.39	3	4772.14	4771.14	1	1.2	292	Specific	182.93	182.93	0	5.2	173	>sp|P01012|OVAL_CHICK Ovalbumin OS=Gallus gallus OX=9031 GN=SERPINB14 PE=1 SV=2	699	ovalbumin_sample_082621_02.32149.32149.3	controllerType=0 controllerNumber=1 scan=32149	55.8273	1
40260:4	1	K.YN[+0.984]LTSVLM[+15.995]AMGITDVFSSSAN[+1460.529]LSGISSAESLK.I	HexNAc(4)Hex(4)	M[+16], N[+1][+1461]	1193.79	4	4772.12	4771.14	1	-4	292	Specific	250.21	211.68	0	5.68	173	>sp|P01012|OVAL_CHICK Ovalbumin OS=Gallus gallus OX=9031 GN=SERPINB14 PE=1 SV=2	699	ovalbumin_sample_082621_02.31226.31226.4	controllerType=0 controllerNumber=1 scan=31226	54.6074	1
41579:3	1	K.YN[+1298.476]LTSVLMAM[+15.995]GITDVFSSSAN[+0.984]LSGISSAESLK.I	HexNAc(4)Hex(3)	M[+16], N[+1][+1298]	1537.37	3	4610.09	4609.08	1	0.7	292	Specific	259.02	206	0	6.66	173	>sp|P01012|OVAL_CHICK Ovalbumin OS=Gallus gallus OX=9031 GN=SERPINB14 PE=1 SV=2	699	ovalbumin_sample_082621_02.32059.32059.3	controllerType=0 controllerNumber=1 scan=32059	55.7113	1
40075:4	1	K.YN[+0.984]LTSVLM[+15.995]AMGITDVFSSSAN[+1704.635]LSGISSAESLK.I	HexNAc(6)Hex(3)	M[+16], N[+1][+1705]	1254.82	4	5016.24	5015.24	1	-0.9	292	Specific	269.84	257.69	0	7.58	173	>sp|P01012|OVAL_CHICK Ovalbumin OS=Gallus gallus OX=9031 GN=SERPINB14 PE=1 SV=2	699	ovalbumin_sample_082621_02.31105.31105.4	controllerType=0 controllerNumber=1 scan=31105	54.4502	1
40720:4	1	K.YN[+0.984]LTSVLMAM[+15.995]GITDVFSSSAN[+1501.555]LSGISSAESLK.I	HexNAc(5)Hex(3)	M[+16], N[+1][+1502]	1203.8	4	4812.16	4812.16	0	-0.4	292	Specific	273.14	113.37	6.39	4.7	173	>sp|P01012|OVAL_CHICK Ovalbumin OS=Gallus gallus OX=9031 GN=SERPINB14 PE=1 SV=2	699	ovalbumin_sample_082621_02.31519.31519.4	controllerType=0 controllerNumber=1 scan=31519	54.9937	1
40256:3	1	K.YN[+1460.529]LTSVLM[+15.995]AMGITDVFSSSAN[+0.984]LSGISSAESLK.I	HexNAc(4)Hex(4)	M[+16], N[+1][+1461]	1591.38	3	4772.13	4771.14	1	-2.7	292	Specific	289.54	228.18	0	6.79	173	>sp|P01012|OVAL_CHICK Ovalbumin OS=Gallus gallus OX=9031 GN=SERPINB14 PE=1 SV=2	699	ovalbumin_sample_082621_02.31224.31224.3	controllerType=0 controllerNumber=1 scan=31224	54.605	1
24448:10	1	K.YN[+552.217]LTSVLMAMGITDVFSSSAN[+406.159]LSGISSAESLKISQAVHAAHAEINEAGR.E	HexNAc(2)Fuc(1),HexNAc(2)	N[+406][+552]	601.596	10	6006.89	6006.88	0	1.6	292	Specific	318.17	72.79	10.97	2.92	173	>sp|P01012|OVAL_CHICK Ovalbumin OS=Gallus gallus OX=9031 GN=SERPINB14 PE=1 SV=2	699	ovalbumin_sample_082621_02.19976.19976.2	controllerType=0 controllerNumber=1 scan=19976	39.7886	1
38723:5	1	R.MKMEEKYNLTSVLMAMGITDVFSSSAN[+1548.545]LSGISSAESLK.I	HexNAc(3)Hex(4)NeuAc(1)	N[+1549]	1124.71	5	5619.54	5618.53	1	0.7	286	Specific	236.65	0.33	0.33	2.8	218	>sp|P01012|OVAL_CHICK Ovalbumin OS=Gallus gallus OX=9031 GN=SERPINB14 PE=1 SV=2	699	ovalbumin_sample_082621_01.29762.29762.5	controllerType=0 controllerNumber=1 scan=29762	52.957	2
43610:5	1	R.MKMEEKYN[+1736.650]LTSVLMAMGITDVFSSSANLSGISSAESLK.I	HexNAc(4)Hex(3)Fuc(3)	N[+1737]	1162.13	5	5806.61	5806.63	0	-4	286	Specific	301.01	4.11	4.11	3.1	218	>sp|P01012|OVAL_CHICK Ovalbumin OS=Gallus gallus OX=9031 GN=SERPINB14 PE=1 SV=2	699	ovalbumin_sample_082621_01.32889.32889.5	controllerType=0 controllerNumber=1 scan=32889	57.0597	2
42519:4	1	R.M[+15.995]KMEEKYNLTSVLMAMGITDVFSSSAN[+1054.370]LSGISSAESLK.I	HexNAc(2)Hex(4)	M[+16], N[+1054]	1286.08	4	5141.31	5140.35	1	-7.8	286	Specific	30	30	1.2	1.31	218	>sp|P01012|OVAL_CHICK Ovalbumin OS=Gallus gallus OX=9031 GN=SERPINB14 PE=1 SV=2	699	ovalbumin_sample_082621_01.32223.32223.4	controllerType=0 controllerNumber=1 scan=32223	56.1852	2
45726:5	1	R.MKMEEKYNLTSVLMAM[+15.995]GITDVFSSSAN[+1257.449]LSGISSAESLK.I	HexNAc(3)Hex(4)	M[+16], N[+1257]	1069.49	5	5343.43	5343.43	0	0.2	286	Specific	30	26.72	4.16	0.39	218	>sp|P01012|OVAL_CHICK Ovalbumin OS=Gallus gallus OX=9031 GN=SERPINB14 PE=1 SV=2	699	ovalbumin_sample_082621_01.34199.34199.5	controllerType=0 controllerNumber=1 scan=34199	58.7922	2
43556:5	1	R.MKMEEKYN[+1387.512]LTSVLMAMGITDVFSSSAN[+552.217]LSGISSAESLK.I	HexNAc(3)Hex(3)Fuc(2),HexNAc(2)Fuc(1)	N[+552][+1388]	1202.54	5	6008.69	6009.71	-1	-4.1	286	Specific	38.22	38.22	1.2	0.64	218	>sp|P01012|OVAL_CHICK Ovalbumin OS=Gallus gallus OX=9031 GN=SERPINB14 PE=1 SV=2	699	ovalbumin_sample_082621_01.32855.32855.5	controllerType=0 controllerNumber=1 scan=32855	57.0146	2
42349:4	1	R.M[+15.995]KMEEKYNLTSVLMAMGITDVFSSSAN[+1216.423]LSGISSAESLK.I	HexNAc(2)Hex(5)	M[+16], N[+1216]	1326.6	4	5303.36	5302.4	1	-7.9	286	Specific	43.77	43.77	1.2	1.52	218	>sp|P01012|OVAL_CHICK Ovalbumin OS=Gallus gallus OX=9031 GN=SERPINB14 PE=1 SV=2	699	ovalbumin_sample_082621_01.32120.32120.4	controllerType=0 controllerNumber=1 scan=32120	56.0489	2
37202:5	1	R.MKM[+15.995]EEKYNLTSVLMAMGITDVFSSSAN[+1216.423]LSGISSAESLK.I	HexNAc(2)Hex(5)	M[+16], N[+1216]	1061.48	5	5303.35	5302.4	1	-9.8	286	Specific	54.88	54.88	6.43	0.48	218	>sp|P01012|OVAL_CHICK Ovalbumin OS=Gallus gallus OX=9031 GN=SERPINB14 PE=1 SV=2	699	ovalbumin_sample_082621_01.28704.28704.5	controllerType=0 controllerNumber=1 scan=28704	51.5711	2
42569:5	1	R.MKMEEKYNLTSVLM[+15.995]AMGITDVFSSSAN[+1460.529]LSGISSAESLK.I	HexNAc(4)Hex(4)	M[+16], N[+1461]	1110.3	5	5547.47	5546.51	1	-7.6	286	Specific	81.29	8.33	0	0.84	218	>sp|P01012|OVAL_CHICK Ovalbumin OS=Gallus gallus OX=9031 GN=SERPINB14 PE=1 SV=2	699	ovalbumin_sample_082621_01.32255.32255.5	controllerType=0 controllerNumber=1 scan=32255	56.228	2
40805:7	1	R.MKMEEKYN[+1403.507]LTSVLMAMGITDVFSSSAN[+2313.873]LSGISSAESLK.I	HexNAc(3)Hex(4)Fuc(1),HexNAc(9)Hex(3)	N[+1404][+2314]	1113.21	7	7786.43	7787.36	-1	8.3	286	Specific	149.42	122.12	0	1.13	218	>sp|P01012|OVAL_CHICK Ovalbumin OS=Gallus gallus OX=9031 GN=SERPINB14 PE=1 SV=2	699	ovalbumin_sample_082621_01.31157.31157.5	controllerType=0 controllerNumber=1 scan=31157	54.7867	2
30677:6	1	R.MKMEEKYN[+0.984]LTSVLMAMGITDVFSSSAN[+1850.693]LSGISSAESLK.I	HexNAc(6)Hex(3)Fuc(1)	N[+1][+1851]	987.616	6	5920.66	5921.66	-1	0	286	Specific	199.14	43.36	5.22	1.44	218	>sp|P01012|OVAL_CHICK Ovalbumin OS=Gallus gallus OX=9031 GN=SERPINB14 PE=1 SV=2	699	ovalbumin_sample_082621_01.24085.24085.6	controllerType=0 controllerNumber=1 scan=24085	45.5068	2
40827:8	1	R.MKMEEKYN[+2459.931]LTSVLMAMGITDVFSSSAN[+3083.135]LSGISSAESLK.I	HexNAc(9)Hex(3)Fuc(1),HexNAc(6)Hex(7)Fuc(5)	N[+2460][+3083]	1202.77	8	9615.11	9613.05	2	5.2	286	Specific	216.23	12.19	0	0.15	218	>sp|P01012|OVAL_CHICK Ovalbumin OS=Gallus gallus OX=9031 GN=SERPINB14 PE=1 SV=2	699	ovalbumin_sample_082621_01.31172.31172.4	controllerType=0 controllerNumber=1 scan=31172	54.8089	2
37261:5	1	R.MKMEEKYNLTSVLMAM[+15.995]GITDVFSSSAN[+1054.370]LSGISSAESLK.I	HexNAc(2)Hex(4)	M[+16], N[+1054]	1028.87	5	5140.31	5140.35	0	-7.6	286	Specific	218.35	97.45	1.53	0.5	218	>sp|P01012|OVAL_CHICK Ovalbumin OS=Gallus gallus OX=9031 GN=SERPINB14 PE=1 SV=2	699	ovalbumin_sample_082621_01.28743.28743.5	controllerType=0 controllerNumber=1 scan=28743	51.6213	2
45449:5	1	R.M[+15.995]KMEEKYN[+1257.449]LTSVLMAMGITDVFSSSANLSGISSAESLK.I	HexNAc(3)Hex(4)	M[+16], N[+1257]	1069.29	5	5342.43	5343.43	-1	0.5	286	Specific	230.15	189.35	1.2	3.32	218	>sp|P01012|OVAL_CHICK Ovalbumin OS=Gallus gallus OX=9031 GN=SERPINB14 PE=1 SV=2	699	ovalbumin_sample_082621_01.34017.34017.5	controllerType=0 controllerNumber=1 scan=34017	58.5523	2
42091:5	1	R.MKMEEKYN[+1460.529]LTSVLM[+15.995]AMGITDVFSSSANLSGISSAESLK.I	HexNAc(4)Hex(4)	M[+16], N[+1461]	1110.3	5	5547.47	5546.51	1	-7.8	286	Specific	249.5	20.95	0	2.09	218	>sp|P01012|OVAL_CHICK Ovalbumin OS=Gallus gallus OX=9031 GN=SERPINB14 PE=1 SV=2	699	ovalbumin_sample_082621_01.31960.31960.5	controllerType=0 controllerNumber=1 scan=31960	55.84	2
45277:5	1	R.MKM[+15.995]EEKYN[+1419.502]LTSVLMAMGITDVFSSSANLSGISSAESLK.I	HexNAc(3)Hex(5)	M[+16], N[+1420]	1101.9	5	5505.48	5505.48	0	0.6	286	Specific	279.75	86.45	6.17	3.36	218	>sp|P01012|OVAL_CHICK Ovalbumin OS=Gallus gallus OX=9031 GN=SERPINB14 PE=1 SV=2	699	ovalbumin_sample_082621_01.33909.33909.5	controllerType=0 controllerNumber=1 scan=33909	58.4097	2
42306:5	1	R.MKM[+15.995]EEKYN[+1216.423]LTSVLMAMGITDVFSSSANLSGISSAESLK.I	HexNAc(2)Hex(5)	M[+16], N[+1216]	1061.28	5	5302.36	5302.4	0	-7.9	286	Specific	292.67	70.09	3.93	2.34	218	>sp|P01012|OVAL_CHICK Ovalbumin OS=Gallus gallus OX=9031 GN=SERPINB14 PE=1 SV=2	699	ovalbumin_sample_082621_01.32094.32094.5	controllerType=0 controllerNumber=1 scan=32094	56.0178	2
42443:5	1	R.MKMEEKYN[+1054.370]LTSVLMAM[+15.995]GITDVFSSSANLSGISSAESLK.I	HexNAc(2)Hex(4)	M[+16], N[+1054]	1029.07	5	5141.31	5140.35	1	-8.8	286	Specific	373.3	147.04	0	3.11	218	>sp|P01012|OVAL_CHICK Ovalbumin OS=Gallus gallus OX=9031 GN=SERPINB14 PE=1 SV=2	699	ovalbumin_sample_082621_01.32177.32177.5	controllerType=0 controllerNumber=1 scan=32177	56.1258	2
45572:5	1	R.M[+15.995]KMEEKYN[+1704.635]LTSVLMAMGITDVFSSSAN[+0.984]LSGISSAESLK.I	HexNAc(6)Hex(3)	M[+16], N[+1][+1705]	1159.33	5	5792.62	5791.6	1	3.2	286	Specific	30	27.2	1.02	0.37	218	>sp|P01012|OVAL_CHICK Ovalbumin OS=Gallus gallus OX=9031 GN=SERPINB14 PE=1 SV=2	699	ovalbumin_sample_082621_01.34098.34098.5	controllerType=0 controllerNumber=1 scan=34098	58.6583	2
42281:4	1	K.MEEKYNLTSVLMAMGITDVFSSSAN[+1362.481]LSGISSAESLK.I	HexNAc(2)Hex(5)Fuc(1)	N[+1362]	1294.08	4	5173.3	5173.33	0	-5.2	288	Specific	30	28.23	6.74	0.54	218	>sp|P01012|OVAL_CHICK Ovalbumin OS=Gallus gallus OX=9031 GN=SERPINB14 PE=1 SV=2	699	ovalbumin_sample_082621_01.32079.32079.4	controllerType=0 controllerNumber=1 scan=32079	55.9954	2
45214:5	1	K.MEEKYNLTSVLMAMGITDVFSSSAN[+2141.788]LSGISSAESLK.I	HexNAc(6)Hex(3)Fuc(1)NeuAc(1)	N[+2142]	1191.34	5	5952.66	5952.64	0	4.2	288	Specific	33.99	33.99	6.68	0.42	218	>sp|P01012|OVAL_CHICK Ovalbumin OS=Gallus gallus OX=9031 GN=SERPINB14 PE=1 SV=2	699	ovalbumin_sample_082621_01.33873.33873.5	controllerType=0 controllerNumber=1 scan=33873	58.3621	2
40446:5	1	K.MEEKYNLTSVLMAMGITDVFSSSAN[+2069.767]LSGISSAESLK.I	HexNAc(7)Hex(4)	N[+2070]	1176.72	5	5879.57	5880.62	-1	-7.5	288	Specific	53.27	53.27	7.35	0.6	218	>sp|P01012|OVAL_CHICK Ovalbumin OS=Gallus gallus OX=9031 GN=SERPINB14 PE=1 SV=2	699	ovalbumin_sample_082621_01.30930.30930.4	controllerType=0 controllerNumber=1 scan=30930	54.49	2
42665:5	1	K.MEEKYNLTSVLMAMGITDVFSSSAN[+1736.650]LSGISSAESLK.I	HexNAc(4)Hex(3)Fuc(3)	N[+1737]	1110.3	5	5547.46	5547.5	0	-6.7	288	Specific	71.46	17.99	6.89	1.08	218	>sp|P01012|OVAL_CHICK Ovalbumin OS=Gallus gallus OX=9031 GN=SERPINB14 PE=1 SV=2	699	ovalbumin_sample_082621_01.32313.32313.5	controllerType=0 controllerNumber=1 scan=32313	56.3017	2
36954:5	1	K.MEEKYNLTSVLMAMGITDVFSSSAN[+1752.645]LSGISSAESLK.I	HexNAc(4)Hex(4)Fuc(2)	N[+1753]	1113.7	5	5564.48	5563.49	1	-3.2	288	Specific	89.36	64.85	9.91	0.78	218	>sp|P01012|OVAL_CHICK Ovalbumin OS=Gallus gallus OX=9031 GN=SERPINB14 PE=1 SV=2	699	ovalbumin_sample_082621_01.28542.28542.2	controllerType=0 controllerNumber=1 scan=28542	51.3605	2
42965:5	1	K.MEEKYNLTSVLMAMGITDVFSSSAN[+1606.587]LSGISSAESLK.I	HexNAc(4)Hex(4)Fuc(1)	N[+1607]	1084.09	5	5416.44	5417.44	-1	1	288	Specific	94.23	94.23	5.13	2.07	218	>sp|P01012|OVAL_CHICK Ovalbumin OS=Gallus gallus OX=9031 GN=SERPINB14 PE=1 SV=2	699	ovalbumin_sample_082621_01.32493.32493.5	controllerType=0 controllerNumber=1 scan=32493	56.539	2
44264:5	1	K.MEEKYNLTSVLMAMGITDVFSSSAN[+1590.592]LSGISSAESLK.I	HexNAc(4)Hex(3)Fuc(2)	N[+1591]	1080.89	5	5400.44	5401.44	-1	0.6	288	Specific	112.7	112.7	4.7	2.08	218	>sp|P01012|OVAL_CHICK Ovalbumin OS=Gallus gallus OX=9031 GN=SERPINB14 PE=1 SV=2	699	ovalbumin_sample_082621_01.33294.33294.5	controllerType=0 controllerNumber=1 scan=33294	57.6016	2
40427:4	1	K.MEEKYN[+1241.454]LTSVLMAMGITDVFSSSANLSGISSAESLK.I	HexNAc(3)Hex(3)Fuc(1)	N[+1241]	1264.07	4	5053.26	5052.3	1	-10.2	288	Specific	120.36	120.36	1.2	2.21	218	>sp|P01012|OVAL_CHICK Ovalbumin OS=Gallus gallus OX=9031 GN=SERPINB14 PE=1 SV=2	699	ovalbumin_sample_082621_01.30919.30919.4	controllerType=0 controllerNumber=1 scan=30919	54.4767	2
44143:5	1	K.MEEKYN[+1589.571]LTSVLMAMGITDVFSSSANLSGISSAESLK.I	HexNAc(4)Hex(3)NeuAc(1)	N[+1590]	1080.69	5	5399.44	5400.42	-1	5.3	288	Specific	165.8	165.8	3.74	2.17	218	>sp|P01012|OVAL_CHICK Ovalbumin OS=Gallus gallus OX=9031 GN=SERPINB14 PE=1 SV=2	699	ovalbumin_sample_082621_01.33214.33214.5	controllerType=0 controllerNumber=1 scan=33214	57.4959	2
38992:5	1	K.MEEKYN[+2053.772]LTSVLMAMGITDVFSSSANLSGISSAESLK.I	HexNAc(7)Hex(3)Fuc(1)	N[+2054]	1173.53	5	5863.63	5864.62	-1	2	288	Specific	182.63	51.16	0.96	1.66	218	>sp|P01012|OVAL_CHICK Ovalbumin OS=Gallus gallus OX=9031 GN=SERPINB14 PE=1 SV=2	699	ovalbumin_sample_082621_01.29931.29931.5	controllerType=0 controllerNumber=1 scan=29931	53.179	2
40090:5	1	K.MEEKYNLTSVLMAMGITDVFSSSAN[+1606.587]LSGISSAESLK.I	HexNAc(4)Hex(4)Fuc(1)	N[+1607]	1084.29	5	5417.44	5417.44	0	1.2	288	Specific	205.25	104.5	3.66	1.55	218	>sp|P01012|OVAL_CHICK Ovalbumin OS=Gallus gallus OX=9031 GN=SERPINB14 PE=1 SV=2	699	ovalbumin_sample_082621_01.30700.30700.2	controllerType=0 controllerNumber=1 scan=30700	54.1888	2
42465:5	1	K.MEEKYNLTSVLMAMGITDVFSSSAN[+1938.709]LSGISSAESLK.I	HexNAc(5)Hex(3)Fuc(1)NeuAc(1)	N[+1939]	1150.92	5	5750.55	5749.56	1	-2	288	Specific	213.23	41.56	2.76	2.31	218	>sp|P01012|OVAL_CHICK Ovalbumin OS=Gallus gallus OX=9031 GN=SERPINB14 PE=1 SV=2	699	ovalbumin_sample_082621_01.32192.32192.5	controllerType=0 controllerNumber=1 scan=32192	56.1437	2
44102:5	1	K.MEEKYN[+1589.571]LTSVLMAMGITDVFSSSANLSGISSAESLK.I	HexNAc(4)Hex(3)NeuAc(1)	N[+1590]	1080.69	5	5399.44	5400.42	-1	3.7	288	Specific	214.65	146.3	8.57	1.83	218	>sp|P01012|OVAL_CHICK Ovalbumin OS=Gallus gallus OX=9031 GN=SERPINB14 PE=1 SV=2	699	ovalbumin_sample_082621_01.33189.33189.5	controllerType=0 controllerNumber=1 scan=33189	57.4625	2
40105:5	1	K.MEEKYNLTSVLMAMGITDVFSSSAN[+1996.750]LSGISSAESLK.I	HexNAc(6)Hex(3)Fuc(2)	N[+1997]	1162.33	5	5807.6	5807.6	0	1	288	Specific	229.29	34.83	14.33	2.5	218	>sp|P01012|OVAL_CHICK Ovalbumin OS=Gallus gallus OX=9031 GN=SERPINB14 PE=1 SV=2	699	ovalbumin_sample_082621_01.30708.30708.5	controllerType=0 controllerNumber=1 scan=30708	54.1983	2
40418:5	1	K.MEEKYN[+1590.592]LTSVLMAMGITDVFSSSANLSGISSAESLK.I	HexNAc(4)Hex(3)Fuc(2)	N[+1591]	1080.9	5	5400.46	5401.44	-1	3.6	288	Specific	248.27	107.94	5.92	2.93	218	>sp|P01012|OVAL_CHICK Ovalbumin OS=Gallus gallus OX=9031 GN=SERPINB14 PE=1 SV=2	699	ovalbumin_sample_082621_01.30914.30914.5	controllerType=0 controllerNumber=1 scan=30914	54.4708	2
40189:5	1	K.MEEKYN[+1752.645]LTSVLMAMGITDVFSSSANLSGISSAESLK.I	HexNAc(4)Hex(4)Fuc(2)	N[+1753]	1113.31	5	5562.5	5563.49	-1	1.8	288	Specific	255.25	169.21	7.98	3.36	218	>sp|P01012|OVAL_CHICK Ovalbumin OS=Gallus gallus OX=9031 GN=SERPINB14 PE=1 SV=2	699	ovalbumin_sample_082621_01.30763.30763.5	controllerType=0 controllerNumber=1 scan=30763	54.2727	2
42155:5	1	K.MEEKYN[+1938.709]LTSVLMAMGITDVFSSSANLSGISSAESLK.I	HexNAc(5)Hex(3)Fuc(1)NeuAc(1)	N[+1939]	1150.91	5	5750.54	5749.56	1	-3.1	288	Specific	264.44	41.02	1.19	3.58	218	>sp|P01012|OVAL_CHICK Ovalbumin OS=Gallus gallus OX=9031 GN=SERPINB14 PE=1 SV=2	699	ovalbumin_sample_082621_01.32001.32001.5	controllerType=0 controllerNumber=1 scan=32001	55.8935	2
39106:6	1	K.MEEKYNLTSVLMAMGITDVFSSSAN[+1647.613]LSGISSAESLK.I	HexNAc(5)Hex(3)Fuc(1)	N[+1648]	910.417	6	5457.46	5458.46	-1	0.7	288	Specific	268.03	39.3	5.55	1.57	218	>sp|P01012|OVAL_CHICK Ovalbumin OS=Gallus gallus OX=9031 GN=SERPINB14 PE=1 SV=2	699	ovalbumin_sample_082621_01.30004.30004.6	controllerType=0 controllerNumber=1 scan=30004	53.2742	2
40260:5	1	K.MEEKYN[+1590.592]LTSVLMAMGITDVFSSSANLSGISSAESLK.I	HexNAc(4)Hex(3)Fuc(2)	N[+1591]	1080.89	5	5400.45	5401.44	-1	1.5	288	Specific	316.25	157.24	10.43	4.08	218	>sp|P01012|OVAL_CHICK Ovalbumin OS=Gallus gallus OX=9031 GN=SERPINB14 PE=1 SV=2	699	ovalbumin_sample_082621_01.30809.30809.5	controllerType=0 controllerNumber=1 scan=30809	54.332	2
38720:6	1	K.MEEKYNLTSVLMAMGITDVFSSSAN[+1809.666]LSGISSAESLK.I	HexNAc(5)Hex(4)Fuc(1)	N[+1810]	937.428	6	5619.53	5620.51	-1	4	288	Specific	327.4	6.14	0.65	2.79	218	>sp|P01012|OVAL_CHICK Ovalbumin OS=Gallus gallus OX=9031 GN=SERPINB14 PE=1 SV=2	699	ovalbumin_sample_082621_01.29760.29760.6	controllerType=0 controllerNumber=1 scan=29760	52.9546	2
40958:4	1	K.MEEKYN[+0.984]LTSVLMAMGITDVFSSSAN[+1216.423]LSGISSAESLK.I	HexNAc(2)Hex(5)	N[+1][+1216]	1258.07	4	5029.26	5028.26	1	0	288	Specific	30	8.99	8.99	1.52	218	>sp|P01012|OVAL_CHICK Ovalbumin OS=Gallus gallus OX=9031 GN=SERPINB14 PE=1 SV=2	699	ovalbumin_sample_082621_01.31255.31255.4	controllerType=0 controllerNumber=1 scan=31255	54.9169	2
44340:4	1	K.MEEKYN[+0.984]LTSVLMAMGITDVFSSSAN[+1216.423]LSGISSAESLK.I	HexNAc(2)Hex(5)	N[+1][+1216]	1257.82	4	5028.25	5028.26	0	-1	288	Specific	30	0.83	0.83	0.8	218	>sp|P01012|OVAL_CHICK Ovalbumin OS=Gallus gallus OX=9031 GN=SERPINB14 PE=1 SV=2	699	ovalbumin_sample_082621_01.33342.33342.4	controllerType=0 controllerNumber=1 scan=33342	57.6639	2
46404:4	1	K.MEEKYN[+0.984]LTSVLMAMGITDVFSSSAN[+1647.613]LSGISSAESLK.I	HexNAc(5)Hex(3)Fuc(1)	N[+1][+1648]	1365.61	4	5459.4	5459.45	0	-8.2	288	Specific	35.01	13.09	13.09	0.42	218	>sp|P01012|OVAL_CHICK Ovalbumin OS=Gallus gallus OX=9031 GN=SERPINB14 PE=1 SV=2	699	ovalbumin_sample_082621_01.34605.34605.4	controllerType=0 controllerNumber=1 scan=34605	59.3289	2
36860:3	1	K.MEEKYN[+0.984]LTSVLMAMGITDVFSSSAN[+1216.423]LSGISSAESLK.I	HexNAc(2)Hex(5)	N[+1][+1216]	1677.09	3	5029.25	5028.26	1	-2.5	288	Specific	59.05	14.07	8.83	2.78	218	>sp|P01012|OVAL_CHICK Ovalbumin OS=Gallus gallus OX=9031 GN=SERPINB14 PE=1 SV=2	699	ovalbumin_sample_082621_01.28471.28471.3	controllerType=0 controllerNumber=1 scan=28471	51.2652	2
43799:5	1	K.MEEKYN[+406.159]LTSVLMAMGITDVFSSSAN[+1387.512]LSGISSAESLK.I	HexNAc(2),HexNAc(3)Hex(3)Fuc(2)	N[+406][+1388]	1121.91	5	5605.51	5604.52	1	-2.3	288	Specific	80.86	80.86	4.57	2.16	218	>sp|P01012|OVAL_CHICK Ovalbumin OS=Gallus gallus OX=9031 GN=SERPINB14 PE=1 SV=2	699	ovalbumin_sample_082621_01.33006.33006.5	controllerType=0 controllerNumber=1 scan=33006	57.2137	2
40346:5	1	K.MEEKYN[+349.137]LTSVLMAMGITDVFSSSAN[+1850.693]LSGISSAESLK.I	HexNAc(1)Fuc(1),HexNAc(6)Hex(3)Fuc(1)	N[+349][+1851]	1202.74	5	6009.69	6010.68	-1	1.9	288	Specific	112.09	20.07	5.09	0.55	218	>sp|P01012|OVAL_CHICK Ovalbumin OS=Gallus gallus OX=9031 GN=SERPINB14 PE=1 SV=2	699	ovalbumin_sample_082621_01.30865.30865.5	controllerType=0 controllerNumber=1 scan=30865	54.4031	2
43017:5	1	K.MEEKYN[+1241.454]LTSVLMAMGITDVFSSSAN[+552.217]LSGISSAESLK.I	HexNAc(3)Hex(3)Fuc(1),HexNAc(2)Fuc(1)	N[+552][+1241]	1121.91	5	5605.51	5604.52	1	-1.8	288	Specific	133.88	104.51	2.4	2.34	218	>sp|P01012|OVAL_CHICK Ovalbumin OS=Gallus gallus OX=9031 GN=SERPINB14 PE=1 SV=2	699	ovalbumin_sample_082621_01.32526.32526.5	controllerType=0 controllerNumber=1 scan=32526	56.5829	2
41051:5	1	K.M[+15.995]EEKYNLTSVLMAMGITDVFSSSAN[+2237.783]LSGISSAESLK.I	HexNAc(4)Hex(7)NeuAc(1)	M[+16], N[+2238]	1213.53	5	6063.62	6064.63	-1	-0.9	288	Specific	136.48	136.48	2.4	2.79	218	>sp|P01012|OVAL_CHICK Ovalbumin OS=Gallus gallus OX=9031 GN=SERPINB14 PE=1 SV=2	699	ovalbumin_sample_082621_01.31315.31315.4	controllerType=0 controllerNumber=1 scan=31315	54.9972	2
40153:5	1	K.MEEKYN[+1589.571]LTSVLMAMGITDVFSSSAN[+203.079]LSGISSAESLK.I	HexNAc(4)Hex(3)NeuAc(1),HexNAc(1)	N[+203][+1590]	1121.71	5	5604.52	5603.5	1	3.8	288	Specific	192.89	15.32	3.6	1.15	218	>sp|P01012|OVAL_CHICK Ovalbumin OS=Gallus gallus OX=9031 GN=SERPINB14 PE=1 SV=2	699	ovalbumin_sample_082621_01.30738.30738.5	controllerType=0 controllerNumber=1 scan=30738	54.2385	2
46620:4	1	K.M[+15.995]EEKYNLTSVLMAMGITDVFSSSAN[+1257.449]LSGISSAESLK.I	HexNAc(3)Hex(4)	M[+16], N[+1257]	1271.83	4	5084.3	5084.29	0	1.2	288	Specific	216.77	64.26	1.15	1.75	218	>sp|P01012|OVAL_CHICK Ovalbumin OS=Gallus gallus OX=9031 GN=SERPINB14 PE=1 SV=2	699	ovalbumin_sample_082621_01.34742.34742.4	controllerType=0 controllerNumber=1 scan=34742	59.5079	2
36749:4	1	K.MEEKYN[+1298.476]LTSVLMAMGITDVFSSSAN[+0.984]LSGISSAESLK.I	HexNAc(4)Hex(3)	N[+1][+1298]	1278.58	4	5111.29	5110.31	1	-4	288	Specific	218.31	158.44	25.51	2.16	218	>sp|P01012|OVAL_CHICK Ovalbumin OS=Gallus gallus OX=9031 GN=SERPINB14 PE=1 SV=2	699	ovalbumin_sample_082621_01.28390.28390.2	controllerType=0 controllerNumber=1 scan=28390	51.1581	2
36794:4	1	K.MEEKYNLTSVLMAM[+15.995]GITDVFSSSAN[+1257.449]LSGISSAESLK.I	HexNAc(3)Hex(4)	M[+16], N[+1257]	1272.07	4	5085.25	5084.29	1	-8.6	288	Specific	223.17	100.01	0	2.49	218	>sp|P01012|OVAL_CHICK Ovalbumin OS=Gallus gallus OX=9031 GN=SERPINB14 PE=1 SV=2	699	ovalbumin_sample_082621_01.28425.28425.4	controllerType=0 controllerNumber=1 scan=28425	51.2053	2
42495:4	1	K.MEEKYN[+0.984]LTSVLMAMGITDVFSSSAN[+1216.423]LSGISSAESLK.I	HexNAc(2)Hex(5)	N[+1][+1216]	1258.07	4	5029.25	5028.26	1	-1.7	288	Specific	284.45	23.96	23.96	3.4	218	>sp|P01012|OVAL_CHICK Ovalbumin OS=Gallus gallus OX=9031 GN=SERPINB14 PE=1 SV=2	699	ovalbumin_sample_082621_01.32210.32210.4	controllerType=0 controllerNumber=1 scan=32210	56.1696	2
42196:10	1	K.MEEKYN[+2475.926]LTSVLMAMGITDVFSSSAN[+2946.089]LSGISSAESLK.I	HexNAc(9)Hex(4),HexNAc(9)Hex(6)Fuc(1)	N[+2476][+2946]	924.1	10	9231.94	9232.86	-1	8.5	288	Specific	298.18	19.12	0	2.94	218	>sp|P01012|OVAL_CHICK Ovalbumin OS=Gallus gallus OX=9031 GN=SERPINB14 PE=1 SV=2	699	ovalbumin_sample_082621_01.32026.32026.5	controllerType=0 controllerNumber=1 scan=32026	55.9278	2
36616:4	1	K.MEEKYN[+1298.476]LTSVLMAM[+15.995]GITDVFSSSANLSGISSAESLK.I	HexNAc(4)Hex(3)	M[+16], N[+1298]	1282.07	4	5125.28	5125.32	0	-8.7	288	Specific	314.6	160.92	0	3.39	218	>sp|P01012|OVAL_CHICK Ovalbumin OS=Gallus gallus OX=9031 GN=SERPINB14 PE=1 SV=2	699	ovalbumin_sample_082621_01.28295.28295.4	controllerType=0 controllerNumber=1 scan=28295	51.0299	2
40684:5	1	K.MEEKYN[+0.984]LTSVLM[+15.995]AMGITDVFSSSAN[+2174.798]LSGISSAESLK.I	HexNAc(6)Hex(5)Fuc(1)	M[+16], N[+1][+2175]	1201.32	5	6002.57	6002.63	0	-9.9	288	Specific	83.33	26.3	0	0.54	218	>sp|P01012|OVAL_CHICK Ovalbumin OS=Gallus gallus OX=9031 GN=SERPINB14 PE=1 SV=2	699	ovalbumin_sample_082621_01.31080.31080.4	controllerType=0 controllerNumber=1 scan=31080	54.6862	2
36699:4	1	K.MEEKYN[+0.984]LTSVLM[+15.995]AMGITDVFSSSAN[+1298.476]LSGISSAESLK.I	HexNAc(4)Hex(3)	M[+16], N[+1][+1298]	1282.58	4	5127.28	5126.3	1	-4.9	288	Specific	319.68	64.07	35.43	2.32	218	>sp|P01012|OVAL_CHICK Ovalbumin OS=Gallus gallus OX=9031 GN=SERPINB14 PE=1 SV=2	699	ovalbumin_sample_082621_01.28355.28355.4	controllerType=0 controllerNumber=1 scan=28355	51.111	2
37494:3	1	K.YNLTSVLMAMGITDVFSSSAN[+1549.565]LSGISSAESLK.I	HexNAc(3)Hex(4)Fuc(2)	N[+1550]	1614.72	3	4842.16	4843.19	-1	-6.1	292	Specific	30	30	16.32	1.52	218	>sp|P01012|OVAL_CHICK Ovalbumin OS=Gallus gallus OX=9031 GN=SERPINB14 PE=1 SV=2	699	ovalbumin_sample_082621_01.28888.28888.3	controllerType=0 controllerNumber=1 scan=28888	51.8111	2
40142:3	1	K.YNLTSVLMAMGITDVFSSSAN[+1736.650]LSGISSAESLK.I	HexNAc(4)Hex(3)Fuc(3)	N[+1737]	1677.42	3	5030.26	5030.28	0	-3.8	292	Specific	30	30	11.01	2.9	218	>sp|P01012|OVAL_CHICK Ovalbumin OS=Gallus gallus OX=9031 GN=SERPINB14 PE=1 SV=2	699	ovalbumin_sample_082621_01.30732.30732.3	controllerType=0 controllerNumber=1 scan=30732	54.2313	2
40498:3	1	K.YNLTSVLMAMGITDVFSSSAN[+1694.603]LSGISSAESLK.I	HexNAc(3)Hex(4)Fuc(1)NeuAc(1)	N[+1695]	1663.75	3	4989.23	4988.23	1	-0.2	292	Specific	30	30	16.32	3.29	218	>sp|P01012|OVAL_CHICK Ovalbumin OS=Gallus gallus OX=9031 GN=SERPINB14 PE=1 SV=2	699	ovalbumin_sample_082621_01.30966.30966.3	controllerType=0 controllerNumber=1 scan=30966	54.5372	2
41547:4	1	K.YNLTSVLMAMGITDVFSSSAN[+1736.650]LSGISSAESLK.I	HexNAc(4)Hex(3)Fuc(3)	N[+1737]	1258.32	4	5030.26	5030.28	0	-2.7	292	Specific	30	24.36	15.16	2.34	218	>sp|P01012|OVAL_CHICK Ovalbumin OS=Gallus gallus OX=9031 GN=SERPINB14 PE=1 SV=2	699	ovalbumin_sample_082621_01.31618.31618.4	controllerType=0 controllerNumber=1 scan=31618	55.3938	2
42074:4	1	K.YNLTSVLMAMGITDVFSSSAN[+1702.581]LSGISSAESLK.I	HexNAc(2)Hex(8)	N[+1703]	1249.56	4	4995.21	4996.21	-1	0.8	292	Specific	30	30	20.41	1.72	218	>sp|P01012|OVAL_CHICK Ovalbumin OS=Gallus gallus OX=9031 GN=SERPINB14 PE=1 SV=2	699	ovalbumin_sample_082621_01.31950.31950.4	controllerType=0 controllerNumber=1 scan=31950	55.8281	2
38488:4	1	K.YNLTSVLMAMGITDVFSSSAN[+2026.687]LSGISSAESLK.I	HexNAc(2)Hex(10)	N[+2027]	1330.84	4	5320.34	5320.31	0	4.9	292	Specific	30	30	20.41	1.95	218	>sp|P01012|OVAL_CHICK Ovalbumin OS=Gallus gallus OX=9031 GN=SERPINB14 PE=1 SV=2	699	ovalbumin_sample_082621_01.29611.29611.4	controllerType=0 controllerNumber=1 scan=29611	52.7607	2
37442:4	1	K.YNLTSVLMAMGITDVFSSSAN[+1996.750]LSGISSAESLK.I	HexNAc(6)Hex(3)Fuc(2)	N[+1997]	1323.34	4	5290.34	5290.38	0	-6.8	292	Specific	31.33	31.33	11.01	2.27	218	>sp|P01012|OVAL_CHICK Ovalbumin OS=Gallus gallus OX=9031 GN=SERPINB14 PE=1 SV=2	699	ovalbumin_sample_082621_01.28857.28857.4	controllerType=0 controllerNumber=1 scan=28857	51.7743	2
35311:4	1	K.YNLTSVLMAMGITDVFSSSAN[+1996.750]LSGISSAESLK.I	HexNAc(6)Hex(3)Fuc(2)	N[+1997]	1323.34	4	5290.35	5290.38	0	-5.3	292	Specific	33.05	33.05	20.41	1.61	218	>sp|P01012|OVAL_CHICK Ovalbumin OS=Gallus gallus OX=9031 GN=SERPINB14 PE=1 SV=2	699	ovalbumin_sample_082621_01.27357.27357.2	controllerType=0 controllerNumber=1 scan=27357	49.7985	2
45996:5	1	K.YNLTSVLMAMGITDVFSSSAN[+2204.772]LSGISSAESLK.I	HexNAc(4)Hex(5)NeuAc(2)	N[+2205]	1100.48	5	5498.38	5498.4	0	-4.4	292	Specific	41.47	41.47	11.01	1.65	218	>sp|P01012|OVAL_CHICK Ovalbumin OS=Gallus gallus OX=9031 GN=SERPINB14 PE=1 SV=2	699	ovalbumin_sample_082621_01.34360.34360.5	controllerType=0 controllerNumber=1 scan=34360	59.0034	2
32898:6	1	K.YNLTSVLMAMGITDVFSSSAN[+2311.819]LSGISSAESLK.I	HexNAc(5)Hex(8)	N[+2312]	934.921	6	5604.49	5605.45	-1	7.7	292	Specific	44.6	40.02	12.51	0.41	218	>sp|P01012|OVAL_CHICK Ovalbumin OS=Gallus gallus OX=9031 GN=SERPINB14 PE=1 SV=2	699	ovalbumin_sample_082621_01.25639.25639.3	controllerType=0 controllerNumber=1 scan=25639	47.5413	2
36241:4	1	K.YNLTSVLMAMGITDVFSSSAN[+1548.545]LSGISSAESLK.I	HexNAc(3)Hex(4)NeuAc(1)	N[+1549]	1211.55	4	4843.17	4842.17	1	-2.1	292	Specific	61.14	61.14	20.41	3.33	218	>sp|P01012|OVAL_CHICK Ovalbumin OS=Gallus gallus OX=9031 GN=SERPINB14 PE=1 SV=2	699	ovalbumin_sample_082621_01.27998.27998.4	controllerType=0 controllerNumber=1 scan=27998	50.636	2
42848:4	1	K.YNLTSVLMAMGITDVFSSSAN[+1694.603]LSGISSAESLK.I	HexNAc(3)Hex(4)Fuc(1)NeuAc(1)	N[+1695]	1248.06	4	4989.23	4988.23	1	-1.4	292	Specific	62.55	62.55	10.23	3.93	218	>sp|P01012|OVAL_CHICK Ovalbumin OS=Gallus gallus OX=9031 GN=SERPINB14 PE=1 SV=2	699	ovalbumin_sample_082621_01.32420.32420.4	controllerType=0 controllerNumber=1 scan=32420	56.4427	2
40918:5	1	K.YNLTSVLMAMGITDVFSSSAN[+2464.873]LSGISSAESLK.I	HexNAc(6)Hex(3)Fuc(1)NeuGc(2)	N[+2465]	1152.5	5	5758.46	5758.5	0	-7.4	292	Specific	80.55	9.08	9.08	1.41	218	>sp|P01012|OVAL_CHICK Ovalbumin OS=Gallus gallus OX=9031 GN=SERPINB14 PE=1 SV=2	699	ovalbumin_sample_082621_01.31229.31229.5	controllerType=0 controllerNumber=1 scan=31229	54.8816	2
37660:4	1	K.YNLTSVLMAMGITDVFSSSAN[+1736.650]LSGISSAESLK.I	HexNAc(4)Hex(3)Fuc(3)	N[+1737]	1258.32	4	5030.25	5030.28	0	-5.4	292	Specific	115.48	108.52	0.17	2.3	218	>sp|P01012|OVAL_CHICK Ovalbumin OS=Gallus gallus OX=9031 GN=SERPINB14 PE=1 SV=2	699	ovalbumin_sample_082621_01.29006.29006.4	controllerType=0 controllerNumber=1 scan=29006	51.9676	2
39984:3	1	K.YNLTSVLMAMGITDVFSSSAN[+1694.603]LSGISSAESLK.I	HexNAc(3)Hex(4)Fuc(1)NeuAc(1)	N[+1695]	1663.75	3	4989.23	4988.23	1	-0.8	292	Specific	123.19	123.19	9.71	4.42	218	>sp|P01012|OVAL_CHICK Ovalbumin OS=Gallus gallus OX=9031 GN=SERPINB14 PE=1 SV=2	699	ovalbumin_sample_082621_01.30631.30631.3	controllerType=0 controllerNumber=1 scan=30631	54.0977	2
40636:4	1	K.YNLTSVLMAMGITDVFSSSAN[+1694.603]LSGISSAESLK.I	HexNAc(3)Hex(4)Fuc(1)NeuAc(1)	N[+1695]	1248.06	4	4989.22	4988.23	1	-2.6	292	Specific	129.98	129.98	12.61	4.59	218	>sp|P01012|OVAL_CHICK Ovalbumin OS=Gallus gallus OX=9031 GN=SERPINB14 PE=1 SV=2	699	ovalbumin_sample_082621_01.31054.31054.4	controllerType=0 controllerNumber=1 scan=31054	54.6551	2
37420:4	1	K.YNLTSVLMAMGITDVFSSSAN[+1605.566]LSGISSAESLK.I	HexNAc(4)Hex(3)NeuGc(1)	N[+1606]	1225.8	4	4900.19	4899.19	1	-1.7	292	Specific	143.27	132.4	12.89	4.06	218	>sp|P01012|OVAL_CHICK Ovalbumin OS=Gallus gallus OX=9031 GN=SERPINB14 PE=1 SV=2	699	ovalbumin_sample_082621_01.28842.28842.4	controllerType=0 controllerNumber=1 scan=28842	51.7524	2
47146:4	1	K.YN[+1663.608]LTSVLMAMGITDVFSSSANLSGISSAESLK.I	HexNAc(5)Hex(4)	N[+1664]	1239.81	4	4956.23	4957.24	-1	-0.5	292	Specific	152.55	62.29	6.62	2.51	218	>sp|P01012|OVAL_CHICK Ovalbumin OS=Gallus gallus OX=9031 GN=SERPINB14 PE=1 SV=2	699	ovalbumin_sample_082621_01.35075.35075.5	controllerType=0 controllerNumber=1 scan=35075	59.9463	2
37088:4	1	K.YNLTSVLMAMGITDVFSSSAN[+1549.565]LSGISSAESLK.I	HexNAc(3)Hex(4)Fuc(2)	N[+1550]	1211.55	4	4843.16	4843.19	0	-6.7	292	Specific	165.15	120.27	14.66	3.13	218	>sp|P01012|OVAL_CHICK Ovalbumin OS=Gallus gallus OX=9031 GN=SERPINB14 PE=1 SV=2	699	ovalbumin_sample_082621_01.28626.28626.4	controllerType=0 controllerNumber=1 scan=28626	51.4694	2
39118:4	1	K.YNLTSVLMAMGITDVFSSSAN[+1736.650]LSGISSAESLK.I	HexNAc(4)Hex(3)Fuc(3)	N[+1737]	1258.31	4	5030.23	5030.28	0	-8.7	292	Specific	174.01	174.01	14.96	3.45	218	>sp|P01012|OVAL_CHICK Ovalbumin OS=Gallus gallus OX=9031 GN=SERPINB14 PE=1 SV=2	699	ovalbumin_sample_082621_01.30013.30013.4	controllerType=0 controllerNumber=1 scan=30013	53.285	2
42374:4	1	K.YNLTSVLMAMGITDVFSSSAN[+1736.650]LSGISSAESLK.I	HexNAc(4)Hex(3)Fuc(3)	N[+1737]	1258.32	4	5030.26	5030.28	0	-4.1	292	Specific	221.42	124.83	4.47	4.53	218	>sp|P01012|OVAL_CHICK Ovalbumin OS=Gallus gallus OX=9031 GN=SERPINB14 PE=1 SV=2	699	ovalbumin_sample_082621_01.32135.32135.4	controllerType=0 controllerNumber=1 scan=32135	56.0714	2
36700:4	1	K.YN[+1996.750]LTSVLMAMGITDVFSSSANLSGISSAESLK.I	HexNAc(6)Hex(3)Fuc(2)	N[+1997]	1323.59	4	5291.35	5290.38	1	-6.1	292	Specific	227.38	194.04	9.99	5.83	218	>sp|P01012|OVAL_CHICK Ovalbumin OS=Gallus gallus OX=9031 GN=SERPINB14 PE=1 SV=2	699	ovalbumin_sample_082621_01.28356.28356.4	controllerType=0 controllerNumber=1 scan=28356	51.1122	2
37536:4	1	K.YNLTSVLMAMGITDVFSSSAN[+1444.534]LSGISSAESLK.I	HexNAc(4)Hex(3)Fuc(1)	N[+1445]	1185.04	4	4737.13	4738.16	-1	-6.9	292	Specific	231.08	66.56	0.99	3	218	>sp|P01012|OVAL_CHICK Ovalbumin OS=Gallus gallus OX=9031 GN=SERPINB14 PE=1 SV=2	699	ovalbumin_sample_082621_01.28916.28916.4	controllerType=0 controllerNumber=1 scan=28916	51.8485	2
42310:5	1	K.YN[+2459.931]LTSVLMAMGITDVFSSSANLSGISSAESLK.I	HexNAc(9)Hex(3)Fuc(1)	N[+2460]	1151.52	5	5753.56	5753.56	0	-0.3	292	Specific	258.14	137.77	0.57	6.09	218	>sp|P01012|OVAL_CHICK Ovalbumin OS=Gallus gallus OX=9031 GN=SERPINB14 PE=1 SV=2	699	ovalbumin_sample_082621_01.32096.32096.4	controllerType=0 controllerNumber=1 scan=32096	56.0202	2
40472:4	1	K.YN[+1694.603]LTSVLMAMGITDVFSSSANLSGISSAESLK.I	HexNAc(3)Hex(4)Fuc(1)NeuAc(1)	N[+1695]	1248.06	4	4989.23	4988.23	1	-1.3	292	Specific	270.42	201.02	1.34	7.41	218	>sp|P01012|OVAL_CHICK Ovalbumin OS=Gallus gallus OX=9031 GN=SERPINB14 PE=1 SV=2	699	ovalbumin_sample_082621_01.30946.30946.4	controllerType=0 controllerNumber=1 scan=30946	54.5133	2
37773:4	1	K.YN[+1549.565]LTSVLMAMGITDVFSSSANLSGISSAESLK.I	HexNAc(3)Hex(4)Fuc(2)	N[+1550]	1211.8	4	4844.16	4843.19	1	-6.8	292	Specific	271.34	192.56	8.5	5.93	218	>sp|P01012|OVAL_CHICK Ovalbumin OS=Gallus gallus OX=9031 GN=SERPINB14 PE=1 SV=2	699	ovalbumin_sample_082621_01.29084.29084.4	controllerType=0 controllerNumber=1 scan=29084	52.0684	2
39930:4	1	K.YNLTSVLMAMGITDVFSSSAN[+1897.682]LSGISSAESLK.I	HexNAc(4)Hex(4)Fuc(1)NeuAc(1)	N[+1898]	1298.83	4	5192.3	5191.31	1	-1.7	292	Specific	276.1	276.1	1.14	8.21	218	>sp|P01012|OVAL_CHICK Ovalbumin OS=Gallus gallus OX=9031 GN=SERPINB14 PE=1 SV=2	699	ovalbumin_sample_082621_01.30596.30596.4	controllerType=0 controllerNumber=1 scan=30596	54.0516	2
38138:4	1	K.YNLTSVLMAMGITDVFSSSAN[+2393.873]LSGISSAESLK.I	HexNAc(7)Hex(6)	N[+2394]	1422.87	4	5688.47	5687.5	1	-5.2	292	Specific	291.08	240.79	10.64	7.18	218	>sp|P01012|OVAL_CHICK Ovalbumin OS=Gallus gallus OX=9031 GN=SERPINB14 PE=1 SV=2	699	ovalbumin_sample_082621_01.29360.29360.4	controllerType=0 controllerNumber=1 scan=29360	52.43	2
35601:4	1	K.YNLTSVLMAMGITDVFSSSAN[+1387.512]LSGISSAESLK.I	HexNAc(3)Hex(3)Fuc(2)	N[+1388]	1171.03	4	4681.1	4681.14	0	-8.4	292	Specific	311.35	39.93	0.79	2.88	218	>sp|P01012|OVAL_CHICK Ovalbumin OS=Gallus gallus OX=9031 GN=SERPINB14 PE=1 SV=2	699	ovalbumin_sample_082621_01.27547.27547.3	controllerType=0 controllerNumber=1 scan=27547	50.0459	2
35617:4	1	K.YN[+1387.512]LTSVLMAMGITDVFSSSANLSGISSAESLK.I	HexNAc(3)Hex(3)Fuc(2)	N[+1388]	1170.78	4	4680.11	4681.14	-1	-6	292	Specific	312.58	66.2	11.99	3.26	218	>sp|P01012|OVAL_CHICK Ovalbumin OS=Gallus gallus OX=9031 GN=SERPINB14 PE=1 SV=2	699	ovalbumin_sample_082621_01.27560.27560.4	controllerType=0 controllerNumber=1 scan=27560	50.0656	2
37769:4	1	K.YNLTSVLMAMGITDVFSSSAN[+1387.512]LSGISSAESLK.I	HexNAc(3)Hex(3)Fuc(2)	N[+1388]	1171.03	4	4681.1	4681.14	0	-7.8	292	Specific	331.85	106.35	4.15	3.38	218	>sp|P01012|OVAL_CHICK Ovalbumin OS=Gallus gallus OX=9031 GN=SERPINB14 PE=1 SV=2	699	ovalbumin_sample_082621_01.29081.29081.4	controllerType=0 controllerNumber=1 scan=29081	52.0648	2
40543:4	1	K.YNLTSVLMAMGITDVFSSSAN[+1736.650]LSGISSAESLK.I	HexNAc(4)Hex(3)Fuc(3)	N[+1737]	1258.32	4	5030.25	5030.28	0	-6.1	292	Specific	331.9	259.58	1.5	7.36	218	>sp|P01012|OVAL_CHICK Ovalbumin OS=Gallus gallus OX=9031 GN=SERPINB14 PE=1 SV=2	699	ovalbumin_sample_082621_01.30994.30994.4	controllerType=0 controllerNumber=1 scan=30994	54.5749	2
36792:3	1	K.YNLTSVLMAMGITDVFSSSAN[+1736.650]LSGISSAESLK.I	HexNAc(4)Hex(3)Fuc(3)	N[+1737]	1677.42	3	5030.24	5030.28	0	-6.9	292	Specific	333.2	301.29	5.47	7.93	218	>sp|P01012|OVAL_CHICK Ovalbumin OS=Gallus gallus OX=9031 GN=SERPINB14 PE=1 SV=2	699	ovalbumin_sample_082621_01.28423.28423.3	controllerType=0 controllerNumber=1 scan=28423	51.2029	2
46712:4	1	K.YN[+1736.650]LTSVLMAMGITDVFSSSANLSGISSAESLK.I	HexNAc(4)Hex(3)Fuc(3)	N[+1737]	1258.32	4	5030.24	5030.28	0	-7.7	292	Specific	338.72	135.66	1.05	5.85	218	>sp|P01012|OVAL_CHICK Ovalbumin OS=Gallus gallus OX=9031 GN=SERPINB14 PE=1 SV=2	699	ovalbumin_sample_082621_01.34800.34800.4	controllerType=0 controllerNumber=1 scan=34800	59.5862	2
38385:4	1	K.YNLTSVLMAMGITDVFSSSAN[+2026.687]LSGISSAESLK.I	HexNAc(2)Hex(10)	N[+2027]	1331.09	4	5321.34	5320.31	1	3.6	292	Specific	348.5	285.84	11.79	7.72	218	>sp|P01012|OVAL_CHICK Ovalbumin OS=Gallus gallus OX=9031 GN=SERPINB14 PE=1 SV=2	699	ovalbumin_sample_082621_01.29542.29542.4	controllerType=0 controllerNumber=1 scan=29542	52.6698	2
42219:5	1	K.YN[+2459.931]LTSVLMAMGITDVFSSSANLSGISSAESLK.I	HexNAc(9)Hex(3)Fuc(1)	N[+2460]	1151.31	5	5752.54	5753.56	-1	-2.2	292	Specific	365.08	183.8	9.44	6.92	218	>sp|P01012|OVAL_CHICK Ovalbumin OS=Gallus gallus OX=9031 GN=SERPINB14 PE=1 SV=2	699	ovalbumin_sample_082621_01.32040.32040.4	controllerType=0 controllerNumber=1 scan=32040	55.9445	2
37327:4	1	K.YN[+1710.598]LTSVLMAMGITDVFSSSANLSGISSAESLK.I	HexNAc(3)Hex(4)Fuc(1)NeuGc(1)	N[+1711]	1252.06	4	5005.22	5004.23	1	-1	292	Specific	371.75	179.11	6.13	7.3	218	>sp|P01012|OVAL_CHICK Ovalbumin OS=Gallus gallus OX=9031 GN=SERPINB14 PE=1 SV=2	699	ovalbumin_sample_082621_01.28785.28785.4	controllerType=0 controllerNumber=1 scan=28785	51.6802	2
39968:4	1	K.YN[+1694.603]LTSVLMAMGITDVFSSSANLSGISSAESLK.I	HexNAc(3)Hex(4)Fuc(1)NeuAc(1)	N[+1695]	1248.06	4	4989.23	4988.23	1	-1.3	292	Specific	376.82	335.16	7	8.97	218	>sp|P01012|OVAL_CHICK Ovalbumin OS=Gallus gallus OX=9031 GN=SERPINB14 PE=1 SV=2	699	ovalbumin_sample_082621_01.30622.30622.4	controllerType=0 controllerNumber=1 scan=30622	54.087	2
40081:4	1	K.YN[+1736.650]LTSVLMAMGITDVFSSSANLSGISSAESLK.I	HexNAc(4)Hex(3)Fuc(3)	N[+1737]	1258.32	4	5030.26	5030.28	0	-4.1	292	Specific	382.78	341.63	2.82	9.23	218	>sp|P01012|OVAL_CHICK Ovalbumin OS=Gallus gallus OX=9031 GN=SERPINB14 PE=1 SV=2	699	ovalbumin_sample_082621_01.30695.30695.4	controllerType=0 controllerNumber=1 scan=30695	54.1827	2
35663:4	1	K.YNLTSVLMAMGITDVFSSSAN[+2628.967]LSGISSAESLK.I	HexNAc(6)Hex(6)Fuc(3)	N[+2629]	1481.15	4	5921.56	5922.59	-1	-5	292	Specific	384.7	384.7	10.52	9.87	218	>sp|P01012|OVAL_CHICK Ovalbumin OS=Gallus gallus OX=9031 GN=SERPINB14 PE=1 SV=2	699	ovalbumin_sample_082621_01.27592.27592.4	controllerType=0 controllerNumber=1 scan=27592	50.1078	2
35878:4	1	K.YNLTSVLMAMGITDVFSSSAN[+2060.755]LSGISSAESLK.I	HexNAc(4)Hex(5)Fuc(3)	N[+2061]	1339.09	4	5353.35	5354.38	-1	-6	292	Specific	389.38	40.48	13.82	5.88	218	>sp|P01012|OVAL_CHICK Ovalbumin OS=Gallus gallus OX=9031 GN=SERPINB14 PE=1 SV=2	699	ovalbumin_sample_082621_01.27756.27756.4	controllerType=0 controllerNumber=1 scan=27756	50.3229	2
37320:4	1	K.YN[+1549.565]LTSVLMAMGITDVFSSSANLSGISSAESLK.I	HexNAc(3)Hex(4)Fuc(2)	N[+1550]	1211.55	4	4843.17	4843.19	0	-5.1	292	Specific	396.95	116.84	0.74	5.19	218	>sp|P01012|OVAL_CHICK Ovalbumin OS=Gallus gallus OX=9031 GN=SERPINB14 PE=1 SV=2	699	ovalbumin_sample_082621_01.28780.28780.4	controllerType=0 controllerNumber=1 scan=28780	51.6742	2
35428:4	1	K.YN[+1548.545]LTSVLMAMGITDVFSSSANLSGISSAESLK.I	HexNAc(3)Hex(4)NeuAc(1)	N[+1549]	1211.55	4	4843.16	4842.17	1	-3.3	292	Specific	427.19	263.22	5.45	8.08	218	>sp|P01012|OVAL_CHICK Ovalbumin OS=Gallus gallus OX=9031 GN=SERPINB14 PE=1 SV=2	699	ovalbumin_sample_082621_01.27439.27439.4	controllerType=0 controllerNumber=1 scan=27439	49.9088	2
37439:4	1	K.YN[+1387.512]LTSVLMAMGITDVFSSSANLSGISSAESLK.I	HexNAc(3)Hex(3)Fuc(2)	N[+1388]	1171.03	4	4681.11	4681.14	0	-7.3	292	Specific	434.81	176.76	28.44	5.64	218	>sp|P01012|OVAL_CHICK Ovalbumin OS=Gallus gallus OX=9031 GN=SERPINB14 PE=1 SV=2	699	ovalbumin_sample_082621_01.28854.28854.4	controllerType=0 controllerNumber=1 scan=28854	51.7669	2
36629:4	1	K.YN[+1387.512]LTSVLMAMGITDVFSSSANLSGISSAESLK.I	HexNAc(3)Hex(3)Fuc(2)	N[+1388]	1171.03	4	4681.11	4681.14	0	-5.8	292	Specific	439.1	80.42	17.01	5.05	218	>sp|P01012|OVAL_CHICK Ovalbumin OS=Gallus gallus OX=9031 GN=SERPINB14 PE=1 SV=2	699	ovalbumin_sample_082621_01.28307.28307.4	controllerType=0 controllerNumber=1 scan=28307	51.0488	2
36737:4	1	K.YN[+1549.565]LTSVLMAMGITDVFSSSANLSGISSAESLK.I	HexNAc(3)Hex(4)Fuc(2)	N[+1550]	1211.55	4	4843.16	4843.19	0	-6.8	292	Specific	505.37	121.13	26.33	6.21	218	>sp|P01012|OVAL_CHICK Ovalbumin OS=Gallus gallus OX=9031 GN=SERPINB14 PE=1 SV=2	699	ovalbumin_sample_082621_01.28382.28382.4	controllerType=0 controllerNumber=1 scan=28382	51.1484	2
36682:4	1	K.YN[+1387.512]LTSVLMAMGITDVFSSSANLSGISSAESLK.I	HexNAc(3)Hex(3)Fuc(2)	N[+1388]	1171.03	4	4681.11	4681.14	0	-7.5	292	Specific	515.06	130.85	31.37	6.21	218	>sp|P01012|OVAL_CHICK Ovalbumin OS=Gallus gallus OX=9031 GN=SERPINB14 PE=1 SV=2	699	ovalbumin_sample_082621_01.28343.28343.4	controllerType=0 controllerNumber=1 scan=28343	51.0966	2
37163:4	1	K.YN[+1736.650]LTSVLMAMGITDVFSSSANLSGISSAESLK.I	HexNAc(4)Hex(3)Fuc(3)	N[+1737]	1258.32	4	5030.24	5030.28	0	-6.6	292	Specific	530.47	306.14	47.14	8.91	218	>sp|P01012|OVAL_CHICK Ovalbumin OS=Gallus gallus OX=9031 GN=SERPINB14 PE=1 SV=2	699	ovalbumin_sample_082621_01.28679.28679.4	controllerType=0 controllerNumber=1 scan=28679	51.5413	2
36587:4	1	K.YN[+1736.650]LTSVLMAMGITDVFSSSANLSGISSAESLK.I	HexNAc(4)Hex(3)Fuc(3)	N[+1737]	1258.32	4	5030.24	5030.28	0	-7.2	292	Specific	607.1	312.3	28.84	11.14	218	>sp|P01012|OVAL_CHICK Ovalbumin OS=Gallus gallus OX=9031 GN=SERPINB14 PE=1 SV=2	699	ovalbumin_sample_082621_01.28274.28274.4	controllerType=0 controllerNumber=1 scan=28274	51.0045	2
42456:4	1	K.YN[+0.984]LTSVLMAMGITDVFSSSAN[+1938.709]LSGISSAESLK.I	HexNAc(5)Hex(3)Fuc(1)NeuAc(1)	N[+1][+1939]	1309.09	4	5233.33	5233.32	0	2.2	292	Specific	29.99	10.82	0.8	1.12	218	>sp|P01012|OVAL_CHICK Ovalbumin OS=Gallus gallus OX=9031 GN=SERPINB14 PE=1 SV=2	699	ovalbumin_sample_082621_01.32186.32186.4	controllerType=0 controllerNumber=1 scan=32186	56.1366	2
40645:4	1	K.YNLTSVLMAM[+15.995]GITDVFSSSAN[+2149.767]LSGISSAESLK.I	HexNAc(5)Hex(7)	M[+16], N[+2150]	1365.6	4	5459.38	5459.39	0	-1.6	292	Specific	29.99	11.16	0	2.3	218	>sp|P01012|OVAL_CHICK Ovalbumin OS=Gallus gallus OX=9031 GN=SERPINB14 PE=1 SV=2	699	ovalbumin_sample_082621_01.31059.31059.4	controllerType=0 controllerNumber=1 scan=31059	54.6611	2
36752:4	1	K.YN[+1590.592]LTSVLMAMGITDVFSSSAN[+203.079]LSGISSAESLK.I	HexNAc(4)Hex(3)Fuc(2),HexNAc(1)	N[+203][+1591]	1272.82	4	5088.28	5087.3	1	-5.2	292	Specific	30	30	6.34	1.61	218	>sp|P01012|OVAL_CHICK Ovalbumin OS=Gallus gallus OX=9031 GN=SERPINB14 PE=1 SV=2	699	ovalbumin_sample_082621_01.28392.28392.2	controllerType=0 controllerNumber=1 scan=28392	51.1605	2
38672:4	1	K.YN[+0.984]LTSVLMAMGITDVFSSSAN[+1736.650]LSGISSAESLK.I	HexNAc(4)Hex(3)Fuc(3)	N[+1][+1737]	1258.32	4	5030.26	5031.26	-1	0	292	Specific	30	30	20.75	2.33	218	>sp|P01012|OVAL_CHICK Ovalbumin OS=Gallus gallus OX=9031 GN=SERPINB14 PE=1 SV=2	699	ovalbumin_sample_082621_01.29727.29727.2	controllerType=0 controllerNumber=1 scan=29727	52.911	2
40200:4	1	K.YN[+1549.565]LTSVLMAMGITDVFSSSAN[+349.137]LSGISSAESLK.I	HexNAc(3)Hex(4)Fuc(2),HexNAc(1)Fuc(1)	N[+349][+1550]	1298.83	4	5192.31	5192.33	0	-4.8	292	Specific	30	18.11	0	1.71	218	>sp|P01012|OVAL_CHICK Ovalbumin OS=Gallus gallus OX=9031 GN=SERPINB14 PE=1 SV=2	699	ovalbumin_sample_082621_01.30770.30770.4	controllerType=0 controllerNumber=1 scan=30770	54.2811	2
42282:4	1	K.YNLTSVLMAM[+15.995]GITDVFSSSAN[+1866.688]LSGISSAESLK.I	HexNAc(6)Hex(4)	M[+16], N[+1867]	1294.83	4	5176.3	5176.31	0	-1.9	292	Specific	30	30	0	2.34	218	>sp|P01012|OVAL_CHICK Ovalbumin OS=Gallus gallus OX=9031 GN=SERPINB14 PE=1 SV=2	699	ovalbumin_sample_082621_01.32079.32079.4	controllerType=0 controllerNumber=1 scan=32079	55.9954	2
42337:3	1	K.YNLTSVLMAM[+15.995]GITDVFSSSAN[+1663.608]LSGISSAESLK.I	HexNAc(5)Hex(4)	M[+16], N[+1664]	1658.41	3	4973.23	4973.23	0	-0.8	292	Specific	30	30	0	3.1	218	>sp|P01012|OVAL_CHICK Ovalbumin OS=Gallus gallus OX=9031 GN=SERPINB14 PE=1 SV=2	699	ovalbumin_sample_082621_01.32112.32112.3	controllerType=0 controllerNumber=1 scan=32112	56.0394	2
41845:4	1	K.YNLTSVLMAM[+15.995]GITDVFSSSAN[+2028.740]LSGISSAESLK.I	HexNAc(6)Hex(5)	M[+16], N[+2029]	1335.34	4	5338.35	5338.36	0	-1.9	292	Specific	30	30	0	3.12	218	>sp|P01012|OVAL_CHICK Ovalbumin OS=Gallus gallus OX=9031 GN=SERPINB14 PE=1 SV=2	699	ovalbumin_sample_082621_01.31802.31802.2	controllerType=0 controllerNumber=1 scan=31802	55.6349	2
43746:5	1	K.YN[+2206.813]LTSVLMAMGITDVFSSSAN[+349.137]LSGISSAESLK.I	HexNAc(4)Hex(5)Fuc(4),HexNAc(1)Fuc(1)	N[+349][+2207]	1170.53	5	5848.63	5849.58	-1	9.3	292	Specific	30	11.8	10.56	1.19	218	>sp|P01012|OVAL_CHICK Ovalbumin OS=Gallus gallus OX=9031 GN=SERPINB14 PE=1 SV=2	699	ovalbumin_sample_082621_01.32973.32973.5	controllerType=0 controllerNumber=1 scan=32973	57.1689	2
35517:4	1	K.YN[+1938.709]LTSVLMAMGITDVFSSSAN[+1054.370]LSGISSAESLK.I	HexNAc(5)Hex(3)Fuc(1)NeuAc(1),HexNAc(2)Hex(4)	N[+1054][+1939]	1572.68	4	6287.7	6286.71	1	-1.8	292	Specific	30	3.76	0	3.08	218	>sp|P01012|OVAL_CHICK Ovalbumin OS=Gallus gallus OX=9031 GN=SERPINB14 PE=1 SV=2	699	ovalbumin_sample_082621_01.27494.27494.4	controllerType=0 controllerNumber=1 scan=27494	49.9787	2
40788:4	1	K.YN[+2320.856]LTSVLMAMGITDVFSSSAN[+552.217]LSGISSAESLK.I	HexNAc(6)Hex(5)Fuc(2),HexNAc(2)Fuc(1)	N[+552][+2321]	1542.67	4	6167.68	6166.7	1	-4.3	292	Specific	30	30	5.6	2.06	218	>sp|P01012|OVAL_CHICK Ovalbumin OS=Gallus gallus OX=9031 GN=SERPINB14 PE=1 SV=2	699	ovalbumin_sample_082621_01.31147.31147.4	controllerType=0 controllerNumber=1 scan=31147	54.7747	2
41323:4	1	K.YNLTSVLMAM[+15.995]GITDVFSSSAN[+1501.555]LSGISSAESLK.I	HexNAc(5)Hex(3)	M[+16], N[+1502]	1203.8	4	4812.17	4811.18	1	-3.3	292	Specific	30.14	30.14	0	2.06	218	>sp|P01012|OVAL_CHICK Ovalbumin OS=Gallus gallus OX=9031 GN=SERPINB14 PE=1 SV=2	699	ovalbumin_sample_082621_01.31481.31481.4	controllerType=0 controllerNumber=1 scan=31481	55.2129	2
35745:5	1	K.YN[+1955.724]LTSVLMAMGITDVFSSSAN[+714.269]LSGISSAESLK.I	HexNAc(5)Hex(4)Fuc(2),HexNAc(2)Hex(1)Fuc(1)	N[+714][+1956]	1193.73	5	5964.6	5963.62	1	-3.8	292	Specific	30.17	7.02	1.32	1.45	218	>sp|P01012|OVAL_CHICK Ovalbumin OS=Gallus gallus OX=9031 GN=SERPINB14 PE=1 SV=2	699	ovalbumin_sample_082621_01.27651.27651.5	controllerType=0 controllerNumber=1 scan=27651	50.1823	2
45304:5	1	K.YN[+1864.634]LTSVLMAMGITDVFSSSAN[+203.079]LSGISSAESLK.I	HexNAc(2)Hex(9),HexNAc(1)	N[+203][+1865]	1072.87	5	5360.32	5361.34	-1	-3.7	292	Specific	36.83	8.12	8.12	0.92	218	>sp|P01012|OVAL_CHICK Ovalbumin OS=Gallus gallus OX=9031 GN=SERPINB14 PE=1 SV=2	699	ovalbumin_sample_082621_01.33925.33925.5	controllerType=0 controllerNumber=1 scan=33925	58.4289	2
37664:4	1	K.YN[+714.269]LTSVLMAMGITDVFSSSAN[+714.269]LSGISSAESLK.I	HexNAc(2)Hex(1)Fuc(1),HexNAc(2)Hex(1)Fuc(1)	N[+714]*2	1181.54	4	4723.15	4722.17	1	-5.1	292	Specific	39.64	26.86	0	1.61	218	>sp|P01012|OVAL_CHICK Ovalbumin OS=Gallus gallus OX=9031 GN=SERPINB14 PE=1 SV=2	699	ovalbumin_sample_082621_01.29009.29009.2	controllerType=0 controllerNumber=1 scan=29009	51.9712	2
40687:4	1	K.YN[+1184.433]LTSVLMAMGITDVFSSSAN[+349.137]LSGISSAESLK.I	HexNAc(2)Hex(3)Fuc(2),HexNAc(1)Fuc(1)	N[+349][+1184]	1207.55	4	4827.17	4827.2	0	-6.2	292	Specific	55.23	55.23	5.28	2.29	218	>sp|P01012|OVAL_CHICK Ovalbumin OS=Gallus gallus OX=9031 GN=SERPINB14 PE=1 SV=2	699	ovalbumin_sample_082621_01.31083.31083.4	controllerType=0 controllerNumber=1 scan=31083	54.6899	2
42205:4	1	K.YNLTSVLMAM[+15.995]GITDVFSSSAN[+1866.688]LSGISSAESLK.I	HexNAc(6)Hex(4)	M[+16], N[+1867]	1294.83	4	5176.31	5176.31	0	-0.3	292	Specific	80.94	80.94	0	3.63	218	>sp|P01012|OVAL_CHICK Ovalbumin OS=Gallus gallus OX=9031 GN=SERPINB14 PE=1 SV=2	699	ovalbumin_sample_082621_01.32031.32031.4	controllerType=0 controllerNumber=1 scan=32031	55.9338	2
47183:3	1	K.YN[+0.984]LTSVLMAMGITDVFSSSAN[+1378.476]LSGISSAESLK.I	HexNAc(2)Hex(6)	N[+1][+1378]	1558.05	3	4672.13	4673.09	-1	9.3	292	Specific	84.85	52.86	15.07	1.57	218	>sp|P01012|OVAL_CHICK Ovalbumin OS=Gallus gallus OX=9031 GN=SERPINB14 PE=1 SV=2	699	ovalbumin_sample_082621_01.35098.35098.3	controllerType=0 controllerNumber=1 scan=35098	59.9783	2
42593:4	1	K.YN[+1694.603]LTSVLMAMGITDVFSSSAN[+0.984]LSGISSAESLK.I	HexNAc(3)Hex(4)Fuc(1)NeuAc(1)	N[+1][+1695]	1248.31	4	4990.23	4989.21	1	2.6	292	Specific	85.11	85.07	28.47	3.08	218	>sp|P01012|OVAL_CHICK Ovalbumin OS=Gallus gallus OX=9031 GN=SERPINB14 PE=1 SV=2	699	ovalbumin_sample_082621_01.32270.32270.4	controllerType=0 controllerNumber=1 scan=32270	56.2459	2
42581:4	1	K.YN[+1184.433]LTSVLMAMGITDVFSSSAN[+349.137]LSGISSAESLK.I	HexNAc(2)Hex(3)Fuc(2),HexNAc(1)Fuc(1)	N[+349][+1184]	1207.55	4	4827.17	4827.2	0	-5	292	Specific	105.45	91.8	17.84	3.22	218	>sp|P01012|OVAL_CHICK Ovalbumin OS=Gallus gallus OX=9031 GN=SERPINB14 PE=1 SV=2	699	ovalbumin_sample_082621_01.32263.32263.4	controllerType=0 controllerNumber=1 scan=32263	56.2376	2
40972:6	1	K.YN[+2060.755]LTSVLMAMGITDVFSSSAN[+406.159]LSGISSAESLK.I	HexNAc(4)Hex(5)Fuc(3),HexNAc(2)	N[+406][+2061]	960.924	6	5760.51	5760.54	0	-5.6	292	Specific	107.93	57.73	2.83	1.14	218	>sp|P01012|OVAL_CHICK Ovalbumin OS=Gallus gallus OX=9031 GN=SERPINB14 PE=1 SV=2	699	ovalbumin_sample_082621_01.31264.31264.6	controllerType=0 controllerNumber=1 scan=31264	54.9276	2
38404:4	1	K.YNLTSVLM[+15.995]AMGITDVFSSSAN[+1970.698]LSGISSAESLK.I	HexNAc(5)Hex(4)NeuGc(1)	M[+16], N[+1971]	1320.58	4	5279.32	5280.32	-1	-0.3	292	Specific	125.24	98.01	0	3.35	218	>sp|P01012|OVAL_CHICK Ovalbumin OS=Gallus gallus OX=9031 GN=SERPINB14 PE=1 SV=2	699	ovalbumin_sample_082621_01.29557.29557.4	controllerType=0 controllerNumber=1 scan=29557	52.692	2
37451:4	1	K.YN[+1387.512]LTSVLMAMGITDVFSSSAN[+552.217]LSGISSAESLK.I	HexNAc(3)Hex(3)Fuc(2),HexNAc(2)Fuc(1)	N[+552][+1388]	1309.08	4	5233.31	5233.36	0	-8.9	292	Specific	127.08	124.29	8.15	3.28	218	>sp|P01012|OVAL_CHICK Ovalbumin OS=Gallus gallus OX=9031 GN=SERPINB14 PE=1 SV=2	699	ovalbumin_sample_082621_01.28863.28863.4	controllerType=0 controllerNumber=1 scan=28863	51.7815	2
42330:4	1	K.YNLTSVLM[+15.995]AMGITDVFSSSAN[+1460.529]LSGISSAESLK.I	HexNAc(4)Hex(4)	M[+16], N[+1461]	1193.3	4	4770.16	4770.15	0	2.4	292	Specific	129.11	129.11	0	3.3	218	>sp|P01012|OVAL_CHICK Ovalbumin OS=Gallus gallus OX=9031 GN=SERPINB14 PE=1 SV=2	699	ovalbumin_sample_082621_01.32108.32108.4	controllerType=0 controllerNumber=1 scan=32108	56.0346	2
42439:4	1	K.YNLTSVLM[+15.995]AMGITDVFSSSAN[+1663.608]LSGISSAESLK.I	HexNAc(5)Hex(4)	M[+16], N[+1664]	1243.81	4	4972.22	4973.23	-1	-1.3	292	Specific	138.89	138.89	0	4.75	218	>sp|P01012|OVAL_CHICK Ovalbumin OS=Gallus gallus OX=9031 GN=SERPINB14 PE=1 SV=2	699	ovalbumin_sample_082621_01.32174.32174.4	controllerType=0 controllerNumber=1 scan=32174	56.1222	2
46688:4	1	K.YNLTSVLMAM[+15.995]GITDVFSSSAN[+1419.502]LSGISSAESLK.I	HexNAc(3)Hex(5)	M[+16], N[+1420]	1183.03	4	4729.1	4729.13	0	-6.4	292	Specific	149.62	133.85	0	3.05	218	>sp|P01012|OVAL_CHICK Ovalbumin OS=Gallus gallus OX=9031 GN=SERPINB14 PE=1 SV=2	699	ovalbumin_sample_082621_01.34787.34787.4	controllerType=0 controllerNumber=1 scan=34787	59.5706	2
40302:3	1	K.YNLTSVLMAM[+15.995]GITDVFSSSAN[+1704.635]LSGISSAESLK.I	HexNAc(6)Hex(3)	M[+16], N[+1705]	1672.42	3	5015.24	5014.26	1	-4.3	292	Specific	151.48	151.48	0	3.4	218	>sp|P01012|OVAL_CHICK Ovalbumin OS=Gallus gallus OX=9031 GN=SERPINB14 PE=1 SV=2	699	ovalbumin_sample_082621_01.30840.30840.3	controllerType=0 controllerNumber=1 scan=30840	54.3732	2
40190:6	1	K.YN[+2188.740]LTSVLMAMGITDVFSSSAN[+1184.433]LSGISSAESLK.I	HexNAc(2)Hex(11),HexNAc(2)Hex(3)Fuc(2)	N[+1184][+2189]	1112.14	6	6667.82	6666.8	1	2.5	292	Specific	155.33	155.33	5.28	2.18	218	>sp|P01012|OVAL_CHICK Ovalbumin OS=Gallus gallus OX=9031 GN=SERPINB14 PE=1 SV=2	699	ovalbumin_sample_082621_01.30763.30763.5	controllerType=0 controllerNumber=1 scan=30763	54.2727	2
40919:5	1	K.YN[+0.984]LTSVLMAMGITDVFSSSAN[+2465.894]LSGISSAESLK.I	HexNAc(6)Hex(5)Fuc(1)NeuAc(1)	N[+1][+2466]	1152.7	5	5759.46	5760.51	-1	-6.7	292	Specific	156.89	125.63	37.72	2.32	218	>sp|P01012|OVAL_CHICK Ovalbumin OS=Gallus gallus OX=9031 GN=SERPINB14 PE=1 SV=2	699	ovalbumin_sample_082621_01.31229.31229.5	controllerType=0 controllerNumber=1 scan=31229	54.8816	2
42009:4	1	K.YN[+1694.603]LTSVLMAMGITDVFSSSAN[+0.984]LSGISSAESLK.I	HexNAc(3)Hex(4)Fuc(1)NeuAc(1)	N[+1][+1695]	1248.32	4	4990.26	4989.21	1	8.4	292	Specific	164.95	140.93	60.93	2.99	218	>sp|P01012|OVAL_CHICK Ovalbumin OS=Gallus gallus OX=9031 GN=SERPINB14 PE=1 SV=2	699	ovalbumin_sample_082621_01.31908.31908.4	controllerType=0 controllerNumber=1 scan=31908	55.7735	2
36786:4	1	K.YN[+1549.565]LTSVLMAMGITDVFSSSAN[+552.217]LSGISSAESLK.I	HexNAc(3)Hex(4)Fuc(2),HexNAc(2)Fuc(1)	N[+552][+1550]	1349.6	4	5395.37	5395.41	0	-7.6	292	Specific	175.22	175.22	1.32	3.76	218	>sp|P01012|OVAL_CHICK Ovalbumin OS=Gallus gallus OX=9031 GN=SERPINB14 PE=1 SV=2	699	ovalbumin_sample_082621_01.28418.28418.4	controllerType=0 controllerNumber=1 scan=28418	51.1968	2
40160:4	1	K.YN[+1184.433]LTSVLMAMGITDVFSSSAN[+349.137]LSGISSAESLK.I	HexNAc(2)Hex(3)Fuc(2),HexNAc(1)Fuc(1)	N[+349][+1184]	1207.55	4	4827.17	4827.2	0	-5.3	292	Specific	175.6	165.33	5.28	4.09	218	>sp|P01012|OVAL_CHICK Ovalbumin OS=Gallus gallus OX=9031 GN=SERPINB14 PE=1 SV=2	699	ovalbumin_sample_082621_01.30742.30742.4	controllerType=0 controllerNumber=1 scan=30742	54.2433	2
39720:6	1	K.YN[+1914.697]LTSVLMAMGITDVFSSSAN[+1727.613]LSGISSAESLK.I	HexNAc(4)Hex(5)Fuc(2),HexNAc(3)Hex(6)Fuc(1)	N[+1728][+1915]	1156.67	6	6934.99	6935.94	-1	7.6	292	Specific	178.76	25.89	0	2.07	218	>sp|P01012|OVAL_CHICK Ovalbumin OS=Gallus gallus OX=9031 GN=SERPINB14 PE=1 SV=2	699	ovalbumin_sample_082621_01.30463.30463.4	controllerType=0 controllerNumber=1 scan=30463	53.8804	2
42020:3	1	K.YNLTSVLMAM[+15.995]GITDVFSSSAN[+1581.555]LSGISSAESLK.I	HexNAc(3)Hex(6)	M[+16], N[+1582]	1631.06	3	4891.18	4891.18	0	-0.5	292	Specific	180.54	180.54	0	5.36	218	>sp|P01012|OVAL_CHICK Ovalbumin OS=Gallus gallus OX=9031 GN=SERPINB14 PE=1 SV=2	699	ovalbumin_sample_082621_01.31916.31916.3	controllerType=0 controllerNumber=1 scan=31916	55.7831	2
37265:4	1	K.YN[+1387.512]LTSVLMAMGITDVFSSSAN[+552.217]LSGISSAESLK.I	HexNAc(3)Hex(3)Fuc(2),HexNAc(2)Fuc(1)	N[+552][+1388]	1308.84	4	5232.32	5233.36	-1	-5.6	292	Specific	208.79	39.42	8.2	2.84	218	>sp|P01012|OVAL_CHICK Ovalbumin OS=Gallus gallus OX=9031 GN=SERPINB14 PE=1 SV=2	699	ovalbumin_sample_082621_01.28747.28747.4	controllerType=0 controllerNumber=1 scan=28747	51.6304	2
40770:5	1	K.YN[+2425.887]LTSVLMAMGITDVFSSSAN[+0.984]LSGISSAESLK.I	HexNAc(5)Hex(6)Fuc(3)	N[+1][+2426]	1145.1	5	5721.45	5720.5	1	-9.8	292	Specific	209.74	140.51	36.08	3.25	218	>sp|P01012|OVAL_CHICK Ovalbumin OS=Gallus gallus OX=9031 GN=SERPINB14 PE=1 SV=2	699	ovalbumin_sample_082621_01.31135.31135.4	controllerType=0 controllerNumber=1 scan=31135	54.7604	2
41844:3	1	K.YNLTSVLMAM[+15.995]GITDVFSSSAN[+1866.688]LSGISSAESLK.I	HexNAc(6)Hex(4)	M[+16], N[+1867]	1726.11	3	5176.3	5176.31	0	-1.1	292	Specific	215.19	189.48	0	5.29	218	>sp|P01012|OVAL_CHICK Ovalbumin OS=Gallus gallus OX=9031 GN=SERPINB14 PE=1 SV=2	699	ovalbumin_sample_082621_01.31801.31801.3	controllerType=0 controllerNumber=1 scan=31801	55.6337	2
40774:6	1	K.YNLTSVLM[+15.995]AMGITDVFSSSAN[+2407.852]LSGISSAESLK.I	HexNAc(5)Hex(5)NeuAc(2)	M[+16], N[+2408]	953.911	6	5718.43	5717.47	1	-8	292	Specific	220.03	98.84	4.99	2.46	218	>sp|P01012|OVAL_CHICK Ovalbumin OS=Gallus gallus OX=9031 GN=SERPINB14 PE=1 SV=2	699	ovalbumin_sample_082621_01.31138.31138.6	controllerType=0 controllerNumber=1 scan=31138	54.7639	2
46683:3	1	K.YNLTSVLMAM[+15.995]GITDVFSSSAN[+1419.502]LSGISSAESLK.I	HexNAc(3)Hex(5)	M[+16], N[+1420]	1577.04	3	4729.11	4729.13	0	-3.6	292	Specific	231.03	231.03	0	6.13	218	>sp|P01012|OVAL_CHICK Ovalbumin OS=Gallus gallus OX=9031 GN=SERPINB14 PE=1 SV=2	699	ovalbumin_sample_082621_01.34783.34783.3	controllerType=0 controllerNumber=1 scan=34783	59.562	2
42019:4	1	K.YNLTSVLMAM[+15.995]GITDVFSSSAN[+1581.555]LSGISSAESLK.I	HexNAc(3)Hex(6)	M[+16], N[+1582]	1223.3	4	4890.17	4891.18	-1	-0.7	292	Specific	240.37	240.37	0	7.41	218	>sp|P01012|OVAL_CHICK Ovalbumin OS=Gallus gallus OX=9031 GN=SERPINB14 PE=1 SV=2	699	ovalbumin_sample_082621_01.31915.31915.4	controllerType=0 controllerNumber=1 scan=31915	55.7819	2
36635:4	1	K.YN[+1549.565]LTSVLMAMGITDVFSSSAN[+349.137]LSGISSAESLK.I	HexNAc(3)Hex(4)Fuc(2),HexNAc(1)Fuc(1)	N[+349][+1550]	1298.83	4	5192.3	5192.33	0	-5	292	Specific	242.35	167.22	0	5.65	218	>sp|P01012|OVAL_CHICK Ovalbumin OS=Gallus gallus OX=9031 GN=SERPINB14 PE=1 SV=2	699	ovalbumin_sample_082621_01.28311.28311.2	controllerType=0 controllerNumber=1 scan=28311	51.0536	2
37577:4	1	K.YN[+1184.433]LTSVLMAMGITDVFSSSAN[+349.137]LSGISSAESLK.I	HexNAc(2)Hex(3)Fuc(2),HexNAc(1)Fuc(1)	N[+349][+1184]	1207.54	4	4827.15	4827.2	0	-9.4	292	Specific	244.96	190.72	5.28	5.67	218	>sp|P01012|OVAL_CHICK Ovalbumin OS=Gallus gallus OX=9031 GN=SERPINB14 PE=1 SV=2	699	ovalbumin_sample_082621_01.28945.28945.4	controllerType=0 controllerNumber=1 scan=28945	51.887	2
46634:3	1	K.YNLTSVLM[+15.995]AMGITDVFSSSAN[+1866.688]LSGISSAESLK.I	HexNAc(6)Hex(4)	M[+16], N[+1867]	1726.1	3	5176.3	5176.31	0	-2.8	292	Specific	247.63	196.19	0	6.51	218	>sp|P01012|OVAL_CHICK Ovalbumin OS=Gallus gallus OX=9031 GN=SERPINB14 PE=1 SV=2	699	ovalbumin_sample_082621_01.34754.34754.3	controllerType=0 controllerNumber=1 scan=34754	59.5268	2
42445:4	1	K.YNLTSVLMAM[+15.995]GITDVFSSSAN[+1095.397]LSGISSAESLK.I	HexNAc(3)Hex(3)	M[+16], N[+1095]	1102.01	4	4405.02	4405.02	0	-1	292	Specific	248.52	217.19	0	7.22	218	>sp|P01012|OVAL_CHICK Ovalbumin OS=Gallus gallus OX=9031 GN=SERPINB14 PE=1 SV=2	699	ovalbumin_sample_082621_01.32179.32179.4	controllerType=0 controllerNumber=1 scan=32179	56.1282	2
41843:4	1	K.YNLTSVLMAM[+15.995]GITDVFSSSAN[+1298.476]LSGISSAESLK.I	HexNAc(4)Hex(3)	M[+16], N[+1298]	1153.02	4	4609.07	4608.1	1	-6	292	Specific	251.18	197.38	0	5.97	218	>sp|P01012|OVAL_CHICK Ovalbumin OS=Gallus gallus OX=9031 GN=SERPINB14 PE=1 SV=2	699	ovalbumin_sample_082621_01.31800.31800.4	controllerType=0 controllerNumber=1 scan=31800	55.6325	2
40192:4	1	K.YN[+349.137]LTSVLMAMGITDVFSSSAN[+1184.433]LSGISSAESLK.I	HexNAc(1)Fuc(1),HexNAc(2)Hex(3)Fuc(2)	N[+349][+1184]	1207.55	4	4827.17	4827.2	0	-5.6	292	Specific	252.8	235.64	1.4	6.46	218	>sp|P01012|OVAL_CHICK Ovalbumin OS=Gallus gallus OX=9031 GN=SERPINB14 PE=1 SV=2	699	ovalbumin_sample_082621_01.30765.30765.4	controllerType=0 controllerNumber=1 scan=30765	54.2751	2
42545:4	1	K.YNLTSVLMAM[+15.995]GITDVFSSSAN[+1257.449]LSGISSAESLK.I	HexNAc(3)Hex(4)	M[+16], N[+1257]	1142.52	4	4567.07	4567.07	0	0.1	292	Specific	263.37	240.88	0	6.65	218	>sp|P01012|OVAL_CHICK Ovalbumin OS=Gallus gallus OX=9031 GN=SERPINB14 PE=1 SV=2	699	ovalbumin_sample_082621_01.32239.32239.4	controllerType=0 controllerNumber=1 scan=32239	56.2044	2
37171:4	1	K.YN[+1590.592]LTSVLMAMGITDVFSSSAN[+203.079]LSGISSAESLK.I	HexNAc(4)Hex(3)Fuc(2),HexNAc(1)	N[+203][+1591]	1272.57	4	5087.26	5087.3	0	-7	292	Specific	263.72	62.61	4.29	3.2	218	>sp|P01012|OVAL_CHICK Ovalbumin OS=Gallus gallus OX=9031 GN=SERPINB14 PE=1 SV=2	699	ovalbumin_sample_082621_01.28685.28685.4	controllerType=0 controllerNumber=1 scan=28685	51.5485	2
36719:5	1	K.YN[+1387.512]LTSVLMAMGITDVFSSSAN[+552.217]LSGISSAESLK.I	HexNAc(3)Hex(3)Fuc(2),HexNAc(2)Fuc(1)	N[+552][+1388]	1047.47	5	5233.33	5233.36	0	-4.8	292	Specific	268.47	259.1	1.32	6.71	218	>sp|P01012|OVAL_CHICK Ovalbumin OS=Gallus gallus OX=9031 GN=SERPINB14 PE=1 SV=2	699	ovalbumin_sample_082621_01.28368.28368.5	controllerType=0 controllerNumber=1 scan=28368	51.1268	2
42562:3	1	K.YNLTSVLM[+15.995]AMGITDVFSSSAN[+1257.449]LSGISSAESLK.I	HexNAc(3)Hex(4)	M[+16], N[+1257]	1523.03	3	4567.07	4567.07	0	0.6	292	Specific	270.68	257.07	0	7.03	218	>sp|P01012|OVAL_CHICK Ovalbumin OS=Gallus gallus OX=9031 GN=SERPINB14 PE=1 SV=2	699	ovalbumin_sample_082621_01.32251.32251.3	controllerType=0 controllerNumber=1 scan=32251	56.2232	2
40316:4	1	K.YN[+1501.555]LTSVLMAM[+15.995]GITDVFSSSANLSGISSAESLK.I	HexNAc(5)Hex(3)	M[+16], N[+1502]	1203.8	4	4812.17	4811.18	1	-2.3	292	Specific	281.59	240.79	11.18	7.92	218	>sp|P01012|OVAL_CHICK Ovalbumin OS=Gallus gallus OX=9031 GN=SERPINB14 PE=1 SV=2	699	ovalbumin_sample_082621_01.30847.30847.4	controllerType=0 controllerNumber=1 scan=30847	54.3816	2
40889:5	1	K.YNLTSVLM[+15.995]AMGITDVFSSSAN[+2245.799]LSGISSAESLK.I	HexNAc(5)Hex(4)NeuAc(2)	M[+16], N[+2246]	1112.08	5	5556.38	5555.42	1	-7.5	292	Specific	283.54	23.2	0.58	2.45	218	>sp|P01012|OVAL_CHICK Ovalbumin OS=Gallus gallus OX=9031 GN=SERPINB14 PE=1 SV=2	699	ovalbumin_sample_082621_01.31211.31211.5	controllerType=0 controllerNumber=1 scan=31211	54.86	2
41958:3	1	K.YNLTSVLM[+15.995]AMGITDVFSSSAN[+1581.555]LSGISSAESLK.I	HexNAc(3)Hex(6)	M[+16], N[+1582]	1631.07	3	4891.18	4891.18	0	0.6	292	Specific	289.24	265.53	0	7.4	218	>sp|P01012|OVAL_CHICK Ovalbumin OS=Gallus gallus OX=9031 GN=SERPINB14 PE=1 SV=2	699	ovalbumin_sample_082621_01.31872.31872.3	controllerType=0 controllerNumber=1 scan=31872	55.7271	2
42049:9	1	K.YN[+2361.883]LTSVLMAMGITDVFSSSAN[+2946.089]LSGISSAESLK.I	HexNAc(7)Hex(4)Fuc(2),HexNAc(9)Hex(6)Fuc(1)	N[+2362][+2946]	956.856	9	8603.65	8601.6	2	4.5	292	Specific	294.68	7.34	0	3.59	218	>sp|P01012|OVAL_CHICK Ovalbumin OS=Gallus gallus OX=9031 GN=SERPINB14 PE=1 SV=2	699	ovalbumin_sample_082621_01.31933.31933.6	controllerType=0 controllerNumber=1 scan=31933	55.8035	2
40890:5	1	K.YNLTSVLM[+15.995]AMGITDVFSSSAN[+2407.852]LSGISSAESLK.I	HexNAc(5)Hex(5)NeuAc(2)	M[+16], N[+2408]	1144.49	5	5718.44	5717.47	1	-6.8	292	Specific	298.24	33.08	11.14	3.3	218	>sp|P01012|OVAL_CHICK Ovalbumin OS=Gallus gallus OX=9031 GN=SERPINB14 PE=1 SV=2	699	ovalbumin_sample_082621_01.31212.31212.5	controllerType=0 controllerNumber=1 scan=31212	54.8612	2
46693:4	1	K.YNLTSVLMAM[+15.995]GITDVFSSSAN[+1257.449]LSGISSAESLK.I	HexNAc(3)Hex(4)	M[+16], N[+1257]	1142.27	4	4566.06	4567.07	-1	-2.5	292	Specific	305.81	160.44	0	5.93	218	>sp|P01012|OVAL_CHICK Ovalbumin OS=Gallus gallus OX=9031 GN=SERPINB14 PE=1 SV=2	699	ovalbumin_sample_082621_01.34789.34789.4	controllerType=0 controllerNumber=1 scan=34789	59.5729	2
36874:3	1	K.YN[+1184.433]LTSVLMAMGITDVFSSSAN[+349.137]LSGISSAESLK.I	HexNAc(2)Hex(3)Fuc(2),HexNAc(1)Fuc(1)	N[+349][+1184]	1609.39	3	4826.16	4827.2	-1	-6.2	292	Specific	330.43	282.32	5.28	7.14	218	>sp|P01012|OVAL_CHICK Ovalbumin OS=Gallus gallus OX=9031 GN=SERPINB14 PE=1 SV=2	699	ovalbumin_sample_082621_01.28482.28482.3	controllerType=0 controllerNumber=1 scan=28482	51.2784	2
41756:4	1	K.YNLTSVLMAM[+15.995]GITDVFSSSAN[+1298.476]LSGISSAESLK.I	HexNAc(4)Hex(3)	M[+16], N[+1298]	1152.77	4	4608.07	4608.1	0	-6.4	292	Specific	337.4	275.7	0	7.42	218	>sp|P01012|OVAL_CHICK Ovalbumin OS=Gallus gallus OX=9031 GN=SERPINB14 PE=1 SV=2	699	ovalbumin_sample_082621_01.31746.31746.4	controllerType=0 controllerNumber=1 scan=31746	55.5595	2
36789:4	1	K.YN[+1184.433]LTSVLMAMGITDVFSSSAN[+714.269]LSGISSAESLK.I	HexNAc(2)Hex(3)Fuc(2),HexNAc(2)Hex(1)Fuc(1)	N[+714][+1184]	1298.83	4	5192.29	5192.33	0	-7.9	292	Specific	351.56	302.13	0	7.77	218	>sp|P01012|OVAL_CHICK Ovalbumin OS=Gallus gallus OX=9031 GN=SERPINB14 PE=1 SV=2	699	ovalbumin_sample_082621_01.28421.28421.4	controllerType=0 controllerNumber=1 scan=28421	51.2005	2
42572:4	1	K.YNLTSVLM[+15.995]AMGITDVFSSSAN[+1257.449]LSGISSAESLK.I	HexNAc(3)Hex(4)	M[+16], N[+1257]	1142.52	4	4567.07	4567.07	0	0.3	292	Specific	360.21	253.8	0	7.7	218	>sp|P01012|OVAL_CHICK Ovalbumin OS=Gallus gallus OX=9031 GN=SERPINB14 PE=1 SV=2	699	ovalbumin_sample_082621_01.32257.32257.4	controllerType=0 controllerNumber=1 scan=32257	56.2304	2
42435:3	1	K.YNLTSVLMAM[+15.995]GITDVFSSSAN[+1095.397]LSGISSAESLK.I	HexNAc(3)Hex(3)	M[+16], N[+1095]	1469.01	3	4405.02	4405.02	0	-0.5	292	Specific	360.61	249.75	0	7.97	218	>sp|P01012|OVAL_CHICK Ovalbumin OS=Gallus gallus OX=9031 GN=SERPINB14 PE=1 SV=2	699	ovalbumin_sample_082621_01.32171.32171.3	controllerType=0 controllerNumber=1 scan=32171	56.1186	2
42066:3	1	K.YN[+1704.635]LTSVLM[+15.995]AMGITDVFSSSANLSGISSAESLK.I	HexNAc(6)Hex(3)	M[+16], N[+1705]	1672.09	3	5014.26	5014.26	0	-0.2	292	Specific	365.62	285.79	0	8.17	218	>sp|P01012|OVAL_CHICK Ovalbumin OS=Gallus gallus OX=9031 GN=SERPINB14 PE=1 SV=2	699	ovalbumin_sample_082621_01.31946.31946.3	controllerType=0 controllerNumber=1 scan=31946	55.8234	2
42122:3	1	K.YN[+1460.529]LTSVLMAM[+15.995]GITDVFSSSANLSGISSAESLK.I	HexNAc(4)Hex(4)	M[+16], N[+1461]	1590.72	3	4770.15	4770.15	0	0	292	Specific	370.44	224.06	0	7.64	218	>sp|P01012|OVAL_CHICK Ovalbumin OS=Gallus gallus OX=9031 GN=SERPINB14 PE=1 SV=2	699	ovalbumin_sample_082621_01.31981.31981.3	controllerType=0 controllerNumber=1 scan=31981	55.8696	2
42450:3	1	K.YN[+1419.502]LTSVLMAM[+15.995]GITDVFSSSANLSGISSAESLK.I	HexNAc(3)Hex(5)	M[+16], N[+1420]	1577.05	3	4729.12	4729.13	0	-0.8	292	Specific	389.61	357.28	0	8.85	218	>sp|P01012|OVAL_CHICK Ovalbumin OS=Gallus gallus OX=9031 GN=SERPINB14 PE=1 SV=2	699	ovalbumin_sample_082621_01.32182.32182.3	controllerType=0 controllerNumber=1 scan=32182	56.1318	2
42257:3	1	K.YN[+1298.476]LTSVLMAM[+15.995]GITDVFSSSANLSGISSAESLK.I	HexNAc(4)Hex(3)	M[+16], N[+1298]	1536.7	3	4608.1	4608.1	0	-0.8	292	Specific	389.73	211.59	0	7.93	218	>sp|P01012|OVAL_CHICK Ovalbumin OS=Gallus gallus OX=9031 GN=SERPINB14 PE=1 SV=2	699	ovalbumin_sample_082621_01.32064.32064.3	controllerType=0 controllerNumber=1 scan=32064	55.9776	2
42455:4	1	K.YN[+1419.502]LTSVLM[+15.995]AMGITDVFSSSANLSGISSAESLK.I	HexNAc(3)Hex(5)	M[+16], N[+1420]	1183.04	4	4729.12	4729.13	0	-1.5	292	Specific	391.68	289.3	3.46	8.69	218	>sp|P01012|OVAL_CHICK Ovalbumin OS=Gallus gallus OX=9031 GN=SERPINB14 PE=1 SV=2	699	ovalbumin_sample_082621_01.32185.32185.4	controllerType=0 controllerNumber=1 scan=32185	56.1354	2
38257:4	1	K.YN[+2026.687]LTSVLMAMGITDVFSSSAN[+203.079]LSGISSAESLK.I	HexNAc(2)Hex(10),HexNAc(1)	N[+203][+2027]	1381.61	4	5523.42	5523.39	0	4.4	292	Specific	393.09	65.58	9.24	5.97	218	>sp|P01012|OVAL_CHICK Ovalbumin OS=Gallus gallus OX=9031 GN=SERPINB14 PE=1 SV=2	699	ovalbumin_sample_082621_01.29459.29459.4	controllerType=0 controllerNumber=1 scan=29459	52.5632	2
38179:4	1	K.YN[+2215.825]LTSVLM[+15.995]AMGITDVFSSSANLSGISSAESLK.I	HexNAc(7)Hex(4)Fuc(1)	M[+16], N[+2216]	1381.86	4	5524.42	5525.45	-1	-4.6	292	Specific	396.77	331.14	7.45	8.58	218	>sp|P01012|OVAL_CHICK Ovalbumin OS=Gallus gallus OX=9031 GN=SERPINB14 PE=1 SV=2	699	ovalbumin_sample_082621_01.29398.29398.4	controllerType=0 controllerNumber=1 scan=29398	52.4828	2
41926:3	1	K.YN[+1581.555]LTSVLM[+15.995]AMGITDVFSSSANLSGISSAESLK.I	HexNAc(3)Hex(6)	M[+16], N[+1582]	1631.06	3	4891.18	4891.18	0	0.2	292	Specific	398.17	350.71	0.05	8.65	218	>sp|P01012|OVAL_CHICK Ovalbumin OS=Gallus gallus OX=9031 GN=SERPINB14 PE=1 SV=2	699	ovalbumin_sample_082621_01.31852.31852.3	controllerType=0 controllerNumber=1 scan=31852	55.6988	2
42220:4	1	K.YNLTSVLM[+15.995]AMGITDVFSSSAN[+1257.449]LSGISSAESLK.I	HexNAc(3)Hex(4)	M[+16], N[+1257]	1142.52	4	4567.07	4567.07	0	-1.3	292	Specific	410.92	276.33	0	8.5	218	>sp|P01012|OVAL_CHICK Ovalbumin OS=Gallus gallus OX=9031 GN=SERPINB14 PE=1 SV=2	699	ovalbumin_sample_082621_01.32041.32041.5	controllerType=0 controllerNumber=1 scan=32041	55.9457	2
42185:3	1	K.YN[+1501.555]LTSVLMAM[+15.995]GITDVFSSSANLSGISSAESLK.I	HexNAc(5)Hex(3)	M[+16], N[+1502]	1604.4	3	4811.18	4811.18	0	-0.7	292	Specific	426.39	361.47	1.4	9.56	218	>sp|P01012|OVAL_CHICK Ovalbumin OS=Gallus gallus OX=9031 GN=SERPINB14 PE=1 SV=2	699	ovalbumin_sample_082621_01.32019.32019.3	controllerType=0 controllerNumber=1 scan=32019	55.9193	2
42303:4	1	K.YN[+1298.476]LTSVLMAM[+15.995]GITDVFSSSANLSGISSAESLK.I	HexNAc(4)Hex(3)	M[+16], N[+1298]	1152.78	4	4608.09	4608.1	0	-1	292	Specific	432.56	349.61	1.9	9.34	218	>sp|P01012|OVAL_CHICK Ovalbumin OS=Gallus gallus OX=9031 GN=SERPINB14 PE=1 SV=2	699	ovalbumin_sample_082621_01.32092.32092.4	controllerType=0 controllerNumber=1 scan=32092	56.0153	2
41975:4	1	K.YN[+1460.529]LTSVLM[+15.995]AMGITDVFSSSANLSGISSAESLK.I	HexNAc(4)Hex(4)	M[+16], N[+1461]	1193.29	4	4770.15	4770.15	0	-0.8	292	Specific	447.4	242.92	1.46	8.68	218	>sp|P01012|OVAL_CHICK Ovalbumin OS=Gallus gallus OX=9031 GN=SERPINB14 PE=1 SV=2	699	ovalbumin_sample_082621_01.31883.31883.4	controllerType=0 controllerNumber=1 scan=31883	55.7402	2
46647:3	1	K.YN[+1704.635]LTSVLM[+15.995]AMGITDVFSSSANLSGISSAESLK.I	HexNAc(6)Hex(3)	M[+16], N[+1705]	1672.09	3	5014.24	5014.26	0	-2.7	292	Specific	447.62	309.06	0	9.69	218	>sp|P01012|OVAL_CHICK Ovalbumin OS=Gallus gallus OX=9031 GN=SERPINB14 PE=1 SV=2	699	ovalbumin_sample_082621_01.34762.34762.3	controllerType=0 controllerNumber=1 scan=34762	59.5365	2
42121:4	1	K.YN[+1460.529]LTSVLMAM[+15.995]GITDVFSSSANLSGISSAESLK.I	HexNAc(4)Hex(4)	M[+16], N[+1461]	1193.29	4	4770.15	4770.15	0	-0.5	292	Specific	450.84	290.65	0.32	8.87	218	>sp|P01012|OVAL_CHICK Ovalbumin OS=Gallus gallus OX=9031 GN=SERPINB14 PE=1 SV=2	699	ovalbumin_sample_082621_01.31980.31980.4	controllerType=0 controllerNumber=1 scan=31980	55.8684	2
46642:4	1	K.YN[+1704.635]LTSVLM[+15.995]AMGITDVFSSSANLSGISSAESLK.I	HexNAc(6)Hex(3)	M[+16], N[+1705]	1254.32	4	5014.24	5014.26	0	-2.7	292	Specific	456.81	121.41	9.01	5.63	218	>sp|P01012|OVAL_CHICK Ovalbumin OS=Gallus gallus OX=9031 GN=SERPINB14 PE=1 SV=2	699	ovalbumin_sample_082621_01.34759.34759.4	controllerType=0 controllerNumber=1 scan=34759	59.5329	2
37386:4	1	K.YN[+0.984]LTSVLMAMGITDVFSSSAN[+1589.571]LSGISSAESLK.I	HexNAc(4)Hex(3)NeuAc(1)	N[+1][+1590]	1221.8	4	4884.19	4884.18	0	1.4	292	Specific	461.51	174.97	0.75	7.17	218	>sp|P01012|OVAL_CHICK Ovalbumin OS=Gallus gallus OX=9031 GN=SERPINB14 PE=1 SV=2	699	ovalbumin_sample_082621_01.28821.28821.4	controllerType=0 controllerNumber=1 scan=28821	51.7275	2
42184:4	1	K.YN[+1501.555]LTSVLM[+15.995]AMGITDVFSSSANLSGISSAESLK.I	HexNAc(5)Hex(3)	M[+16], N[+1502]	1203.55	4	4811.17	4811.18	0	-1.7	292	Specific	471.11	278.58	1.39	9.06	218	>sp|P01012|OVAL_CHICK Ovalbumin OS=Gallus gallus OX=9031 GN=SERPINB14 PE=1 SV=2	699	ovalbumin_sample_082621_01.32018.32018.4	controllerType=0 controllerNumber=1 scan=32018	55.9181	2
46632:4	1	K.YN[+1866.688]LTSVLMAM[+15.995]GITDVFSSSANLSGISSAESLK.I	HexNAc(6)Hex(4)	M[+16], N[+1867]	1294.83	4	5176.3	5176.31	0	-2.5	292	Specific	471.5	254.32	10.81	9.22	218	>sp|P01012|OVAL_CHICK Ovalbumin OS=Gallus gallus OX=9031 GN=SERPINB14 PE=1 SV=2	699	ovalbumin_sample_082621_01.34752.34752.4	controllerType=0 controllerNumber=1 scan=34752	59.5244	2
36784:4	1	K.YN[+1184.433]LTSVLMAMGITDVFSSSAN[+349.137]LSGISSAESLK.I	HexNAc(2)Hex(3)Fuc(2),HexNAc(1)Fuc(1)	N[+349][+1184]	1207.54	4	4827.16	4827.2	0	-8.5	292	Specific	487.77	206.29	12.22	7.38	218	>sp|P01012|OVAL_CHICK Ovalbumin OS=Gallus gallus OX=9031 GN=SERPINB14 PE=1 SV=2	699	ovalbumin_sample_082621_01.28416.28416.4	controllerType=0 controllerNumber=1 scan=28416	51.1945	2
42125:4	1	K.YN[+1257.449]LTSVLMAM[+15.995]GITDVFSSSANLSGISSAESLK.I	HexNAc(3)Hex(4)	M[+16], N[+1257]	1142.52	4	4567.07	4567.07	0	-0.4	292	Specific	492.52	212.45	10.21	8.23	218	>sp|P01012|OVAL_CHICK Ovalbumin OS=Gallus gallus OX=9031 GN=SERPINB14 PE=1 SV=2	699	ovalbumin_sample_082621_01.31983.31983.4	controllerType=0 controllerNumber=1 scan=31983	55.872	2
42109:4	1	K.YN[+1501.555]LTSVLMAM[+15.995]GITDVFSSSANLSGISSAESLK.I	HexNAc(5)Hex(3)	M[+16], N[+1502]	1203.55	4	4811.17	4811.18	0	-1.5	292	Specific	529.28	251.86	0	9.47	218	>sp|P01012|OVAL_CHICK Ovalbumin OS=Gallus gallus OX=9031 GN=SERPINB14 PE=1 SV=2	699	ovalbumin_sample_082621_01.31971.31971.3	controllerType=0 controllerNumber=1 scan=31971	55.8533	2
41833:4	1	K.YN[+1866.688]LTSVLMAM[+15.995]GITDVFSSSANLSGISSAESLK.I	HexNAc(6)Hex(4)	M[+16], N[+1867]	1294.83	4	5176.3	5176.31	0	-1.4	292	Specific	536.71	280.86	4.59	9.67	218	>sp|P01012|OVAL_CHICK Ovalbumin OS=Gallus gallus OX=9031 GN=SERPINB14 PE=1 SV=2	699	ovalbumin_sample_082621_01.31794.31794.4	controllerType=0 controllerNumber=1 scan=31794	55.6253	2
42013:4	1	K.YN[+1419.502]LTSVLMAM[+15.995]GITDVFSSSANLSGISSAESLK.I	HexNAc(3)Hex(5)	M[+16], N[+1420]	1183.04	4	4729.12	4729.13	0	-1.3	292	Specific	544.7	231.14	15.2	8.62	218	>sp|P01012|OVAL_CHICK Ovalbumin OS=Gallus gallus OX=9031 GN=SERPINB14 PE=1 SV=2	699	ovalbumin_sample_082621_01.31911.31911.4	controllerType=0 controllerNumber=1 scan=31911	55.7771	2
42178:3	1	K.YN[+1257.449]LTSVLMAM[+15.995]GITDVFSSSANLSGISSAESLK.I	HexNAc(3)Hex(4)	M[+16], N[+1257]	1523.03	3	4567.07	4567.07	0	-0.5	292	Specific	553.05	210.55	17.02	8.64	218	>sp|P01012|OVAL_CHICK Ovalbumin OS=Gallus gallus OX=9031 GN=SERPINB14 PE=1 SV=2	699	ovalbumin_sample_082621_01.32014.32014.3	controllerType=0 controllerNumber=1 scan=32014	55.9092	2
36678:4	1	K.YN[+1387.512]LTSVLMAMGITDVFSSSAN[+552.217]LSGISSAESLK.I	HexNAc(3)Hex(3)Fuc(2),HexNAc(2)Fuc(1)	N[+552][+1388]	1309.09	4	5233.32	5233.36	0	-7	292	Specific	571.9	337.73	6.98	9.01	218	>sp|P01012|OVAL_CHICK Ovalbumin OS=Gallus gallus OX=9031 GN=SERPINB14 PE=1 SV=2	699	ovalbumin_sample_082621_01.28340.28340.4	controllerType=0 controllerNumber=1 scan=28340	51.0888	2
41887:4	1	K.YN[+1663.608]LTSVLMAM[+15.995]GITDVFSSSANLSGISSAESLK.I	HexNAc(5)Hex(4)	M[+16], N[+1664]	1244.06	4	4973.23	4973.23	0	0.2	292	Specific	584.51	258.41	21.81	9.85	218	>sp|P01012|OVAL_CHICK Ovalbumin OS=Gallus gallus OX=9031 GN=SERPINB14 PE=1 SV=2	699	ovalbumin_sample_082621_01.31829.31829.4	controllerType=0 controllerNumber=1 scan=31829	55.6712	2
37213:4	1	K.YN[+349.137]LTSVLMAMGITDVFSSSAN[+1184.433]LSGISSAESLK.I	HexNAc(1)Fuc(1),HexNAc(2)Hex(3)Fuc(2)	N[+349][+1184]	1207.55	4	4827.16	4827.2	0	-7	292	Specific	595.3	350.77	4.49	9.92	218	>sp|P01012|OVAL_CHICK Ovalbumin OS=Gallus gallus OX=9031 GN=SERPINB14 PE=1 SV=2	699	ovalbumin_sample_082621_01.28713.28713.4	controllerType=0 controllerNumber=1 scan=28713	51.5856	2
42056:4	1	K.YN[+1704.635]LTSVLMAM[+15.995]GITDVFSSSANLSGISSAESLK.I	HexNAc(6)Hex(3)	M[+16], N[+1705]	1254.32	4	5014.26	5014.26	0	-0.5	292	Specific	611.36	288.93	17.87	11.9	218	>sp|P01012|OVAL_CHICK Ovalbumin OS=Gallus gallus OX=9031 GN=SERPINB14 PE=1 SV=2	699	ovalbumin_sample_082621_01.31940.31940.4	controllerType=0 controllerNumber=1 scan=31940	55.8161	2
41886:3	1	K.YN[+1663.608]LTSVLMAM[+15.995]GITDVFSSSANLSGISSAESLK.I	HexNAc(5)Hex(4)	M[+16], N[+1664]	1658.42	3	4973.23	4973.23	0	0.5	292	Specific	630.17	316.38	11.98	11.64	218	>sp|P01012|OVAL_CHICK Ovalbumin OS=Gallus gallus OX=9031 GN=SERPINB14 PE=1 SV=2	699	ovalbumin_sample_082621_01.31828.31828.3	controllerType=0 controllerNumber=1 scan=31828	55.6699	2
46678:3	1	K.YN[+1257.449]LTSVLM[+15.995]AMGITDVFSSSANLSGISSAESLK.I	HexNAc(3)Hex(4)	M[+16], N[+1257]	1523.03	3	4567.06	4567.07	0	-2.2	292	Specific	635.76	288.96	0	11.17	218	>sp|P01012|OVAL_CHICK Ovalbumin OS=Gallus gallus OX=9031 GN=SERPINB14 PE=1 SV=2	699	ovalbumin_sample_082621_01.34779.34779.3	controllerType=0 controllerNumber=1 scan=34779	59.557	2
42008:3	1	K.YN[+1419.502]LTSVLM[+15.995]AMGITDVFSSSANLSGISSAESLK.I	HexNAc(3)Hex(5)	M[+16], N[+1420]	1577.04	3	4729.12	4729.13	0	-1.5	292	Specific	668.79	279.7	0	12.27	218	>sp|P01012|OVAL_CHICK Ovalbumin OS=Gallus gallus OX=9031 GN=SERPINB14 PE=1 SV=2	699	ovalbumin_sample_082621_01.31907.31907.3	controllerType=0 controllerNumber=1 scan=31907	55.7723	2
41696:3	1	K.YN[+0.984]LTSVLM[+15.995]AMGITDVFSSSAN[+1704.635]LSGISSAESLK.I	HexNAc(6)Hex(3)	M[+16], N[+1][+1705]	1672.75	3	5016.23	5015.24	1	-2.6	292	Specific	29.99	1.26	0	2.35	218	>sp|P01012|OVAL_CHICK Ovalbumin OS=Gallus gallus OX=9031 GN=SERPINB14 PE=1 SV=2	699	ovalbumin_sample_082621_01.31704.31704.3	controllerType=0 controllerNumber=1 scan=31704	55.5048	2
42040:3	1	K.YN[+0.984]LTSVLMAM[+15.995]GITDVFSSSAN[+1298.476]LSGISSAESLK.I	HexNAc(4)Hex(3)	M[+16], N[+1][+1298]	1537.03	3	4609.08	4609.08	0	-1.5	292	Specific	30	30	0	3.34	218	>sp|P01012|OVAL_CHICK Ovalbumin OS=Gallus gallus OX=9031 GN=SERPINB14 PE=1 SV=2	699	ovalbumin_sample_082621_01.31928.31928.3	controllerType=0 controllerNumber=1 scan=31928	55.7975	2
40859:3	1	K.YN[+0.984]LTSVLM[+15.995]AMGITDVFSSSAN[+1501.555]LSGISSAESLK.I	HexNAc(5)Hex(3)	M[+16], N[+1][+1502]	1604.73	3	4812.16	4812.16	0	0	292	Specific	81.85	81.85	0	3.11	218	>sp|P01012|OVAL_CHICK Ovalbumin OS=Gallus gallus OX=9031 GN=SERPINB14 PE=1 SV=2	699	ovalbumin_sample_082621_01.31191.31191.3	controllerType=0 controllerNumber=1 scan=31191	54.8317	2
40626:4	1	K.YN[+0.984]LTSVLMAM[+15.995]GITDVFSSSAN[+1946.687]LSGISSAESLK.I	HexNAc(4)Hex(7)	M[+16], N[+1][+1947]	1315.34	4	5258.33	5257.29	1	6.3	292	Specific	107.14	107.14	0	3.11	218	>sp|P01012|OVAL_CHICK Ovalbumin OS=Gallus gallus OX=9031 GN=SERPINB14 PE=1 SV=2	699	ovalbumin_sample_082621_01.31046.31046.4	controllerType=0 controllerNumber=1 scan=31046	54.6412	2
40255:4	1	K.YN[+1907.714]LTSVLMAM[+15.995]GITDVFSSSAN[+0.984]LSGISSAESLK.I	HexNAc(7)Hex(3)	M[+16], N[+1][+1908]	1305.58	4	5219.32	5218.32	1	-1.6	292	Specific	114.81	114.81	0	3.94	218	>sp|P01012|OVAL_CHICK Ovalbumin OS=Gallus gallus OX=9031 GN=SERPINB14 PE=1 SV=2	699	ovalbumin_sample_082621_01.30805.30805.4	controllerType=0 controllerNumber=1 scan=30805	54.3272	2
40364:4	1	K.YN[+0.984]LTSVLM[+15.995]AMGITDVFSSSAN[+1704.635]LSGISSAESLK.I	HexNAc(6)Hex(3)	M[+16], N[+1][+1705]	1254.82	4	5016.24	5015.24	1	-0.3	292	Specific	177.23	172.69	0	4.66	218	>sp|P01012|OVAL_CHICK Ovalbumin OS=Gallus gallus OX=9031 GN=SERPINB14 PE=1 SV=2	699	ovalbumin_sample_082621_01.30879.30879.4	controllerType=0 controllerNumber=1 scan=30879	54.4243	2
40299:4	1	K.YN[+0.984]LTSVLM[+15.995]AMGITDVFSSSAN[+1704.635]LSGISSAESLK.I	HexNAc(6)Hex(3)	M[+16], N[+1][+1705]	1254.82	4	5016.24	5015.24	1	-1	292	Specific	220.2	199.01	0	6.37	218	>sp|P01012|OVAL_CHICK Ovalbumin OS=Gallus gallus OX=9031 GN=SERPINB14 PE=1 SV=2	699	ovalbumin_sample_082621_01.30838.30838.4	controllerType=0 controllerNumber=1 scan=30838	54.3708	2
41916:4	1	K.YN[+0.984]LTSVLM[+15.995]AMGITDVFSSSAN[+1298.476]LSGISSAESLK.I	HexNAc(4)Hex(3)	M[+16], N[+1][+1298]	1153.27	4	4610.07	4609.08	1	-3.9	292	Specific	243.36	182.31	0	6.13	218	>sp|P01012|OVAL_CHICK Ovalbumin OS=Gallus gallus OX=9031 GN=SERPINB14 PE=1 SV=2	699	ovalbumin_sample_082621_01.31846.31846.4	controllerType=0 controllerNumber=1 scan=31846	55.6916	2
40826:4	1	K.YN[+0.984]LTSVLMAM[+15.995]GITDVFSSSAN[+1501.555]LSGISSAESLK.I	HexNAc(5)Hex(3)	M[+16], N[+1][+1502]	1203.79	4	4812.16	4812.16	0	-1.2	292	Specific	277.38	128.44	13.81	5.28	218	>sp|P01012|OVAL_CHICK Ovalbumin OS=Gallus gallus OX=9031 GN=SERPINB14 PE=1 SV=2	699	ovalbumin_sample_082621_01.31172.31172.4	controllerType=0 controllerNumber=1 scan=31172	54.8089	2
41840:3	1	K.YN[+0.984]LTSVLMAM[+15.995]GITDVFSSSAN[+1298.476]LSGISSAESLK.I	HexNAc(4)Hex(3)	M[+16], N[+1][+1298]	1537.36	3	4610.08	4609.08	1	-1.7	292	Specific	278.91	262.28	0	7.47	218	>sp|P01012|OVAL_CHICK Ovalbumin OS=Gallus gallus OX=9031 GN=SERPINB14 PE=1 SV=2	699	ovalbumin_sample_082621_01.31798.31798.3	controllerType=0 controllerNumber=1 scan=31798	55.6301	2
40539:4	1	K.YN[+0.984]LTSVLM[+15.995]AMGITDVFSSSAN[+1298.476]LSGISSAESLK.I	HexNAc(4)Hex(3)	M[+16], N[+1][+1298]	1153.27	4	4610.08	4609.08	1	-2.2	292	Specific	317.83	192.45	0	6.78	218	>sp|P01012|OVAL_CHICK Ovalbumin OS=Gallus gallus OX=9031 GN=SERPINB14 PE=1 SV=2	699	ovalbumin_sample_082621_01.30991.30991.4	controllerType=0 controllerNumber=1 scan=30991	54.5713	2
40537:3	1	K.YN[+1298.476]LTSVLM[+15.995]AMGITDVFSSSAN[+0.984]LSGISSAESLK.I	HexNAc(4)Hex(3)	M[+16], N[+1][+1298]	1537.36	3	4610.08	4609.08	1	-1.5	292	Specific	368.84	236.67	0	7.44	218	>sp|P01012|OVAL_CHICK Ovalbumin OS=Gallus gallus OX=9031 GN=SERPINB14 PE=1 SV=2	699	ovalbumin_sample_082621_01.30990.30990.3	controllerType=0 controllerNumber=1 scan=30990	54.5701	2
43225:8	1	K.YN[+2361.883]LTSVLMAMGITDVFSSSAN[+0.984]LSGISSAESLKISQAVHAAHAEINEAGR.E	HexNAc(7)Hex(4)Fuc(2)	N[+1][+2362]	927.437	8	7412.45	7411.38	1	8.9	292	Specific	133.35	66.12	23.76	0.41	218	>sp|P01012|OVAL_CHICK Ovalbumin OS=Gallus gallus OX=9031 GN=SERPINB14 PE=1 SV=2	699	ovalbumin_sample_082621_01.32651.32651.4	controllerType=0 controllerNumber=1 scan=32651	56.7451	2
06768:16	1	K.YN[+1864.634]LTSVLMAMGITDVFSSSAN[+2237.783]LSGISSAESLKISQAVHAAHAEINEAGR.E	HexNAc(2)Hex(9),HexNAc(4)Hex(6)Fuc(1)NeuGc(1)	N[+1865][+2238]	572.941	16	9151.95	9150.93	1	2.3	292	Specific	262.7	262.7	0	3.33	218	>sp|P01012|OVAL_CHICK Ovalbumin OS=Gallus gallus OX=9031 GN=SERPINB14 PE=1 SV=2	699	ovalbumin_sample_082621_01.7539.7539.3	controllerType=0 controllerNumber=1 scan=7539	23.5185	2
26625:15	1	K.YN[+2053.772]LTSVLMAMGITDVFSSSAN[+2256.851]LSGISSAESLKISQAVHAAHAEINEAGR.E	HexNAc(7)Hex(3)Fuc(1),HexNAc(8)Hex(3)Fuc(1)	N[+2054][+2257]	624.752	15	9357.18	9359.13	-2	5.3	292	Specific	356.27	11.44	0	3.06	218	>sp|P01012|OVAL_CHICK Ovalbumin OS=Gallus gallus OX=9031 GN=SERPINB14 PE=1 SV=2	699	ovalbumin_sample_082621_01.21198.21198.3	controllerType=0 controllerNumber=1 scan=21198	41.6608	2
38163:5	1	R.MKMEEKYNLTSVLMAMGITDVFSSSAN[+1549.565]LSGISSAESLK.I	HexNAc(3)Hex(4)Fuc(2)	N[+1550]	1124.71	5	5619.53	5619.55	0	-3.9	286	Specific	81.3	27.29	6.43	1.09	166	>sp|P01012|OVAL_CHICK Ovalbumin OS=Gallus gallus OX=9031 GN=SERPINB14 PE=1 SV=2	699	ovalbumin_sample_082621_03.29830.29830.5	controllerType=0 controllerNumber=1 scan=29830	53.3511	3
39402:5	1	R.MKMEEKYNLTSVLMAMGITDVFSSSAN[+1387.512]LSGISSAESLK.I	HexNAc(3)Hex(3)Fuc(2)	N[+1388]	1092.1	5	5456.46	5457.5	-1	-5.4	286	Specific	173.1	137.68	6.43	1.42	166	>sp|P01012|OVAL_CHICK Ovalbumin OS=Gallus gallus OX=9031 GN=SERPINB14 PE=1 SV=2	699	ovalbumin_sample_082621_03.30720.30720.5	controllerType=0 controllerNumber=1 scan=30720	54.5408	3
41467:5	1	R.M[+15.995]KMEEKYNLTSVLMAMGITDVFSSSAN[+1216.423]LSGISSAESLK.I	HexNAc(2)Hex(5)	M[+16], N[+1216]	1061.48	5	5303.38	5302.4	1	-4.4	286	Specific	29.99	29.99	1.2	0.45	166	>sp|P01012|OVAL_CHICK Ovalbumin OS=Gallus gallus OX=9031 GN=SERPINB14 PE=1 SV=2	699	ovalbumin_sample_082621_03.32064.32064.5	controllerType=0 controllerNumber=1 scan=32064	56.3023	3
38664:5	1	R.MKMEEKYN[+1589.571]LTSVLMAMGITDVFSSSAN[+203.079]LSGISSAESLK.I	HexNAc(4)Hex(3)NeuAc(1),HexNAc(1)	N[+203][+1590]	1173.33	5	5862.63	5862.63	0	-1.4	286	Specific	29.99	28.79	1.2	1.42	166	>sp|P01012|OVAL_CHICK Ovalbumin OS=Gallus gallus OX=9031 GN=SERPINB14 PE=1 SV=2	699	ovalbumin_sample_082621_03.30154.30154.5	controllerType=0 controllerNumber=1 scan=30154	53.7747	3
30453:6	1	R.MKMEEKYN[+1444.534]LTSVLMAMGITDVFSSSAN[+0.984]LSGISSAESLK.I	HexNAc(4)Hex(3)Fuc(1)	N[+1][+1445]	919.922	6	5514.49	5515.5	-1	-0.7	286	Specific	113.97	62.46	7.59	1.45	166	>sp|P01012|OVAL_CHICK Ovalbumin OS=Gallus gallus OX=9031 GN=SERPINB14 PE=1 SV=2	699	ovalbumin_sample_082621_03.24293.24293.2	controllerType=0 controllerNumber=1 scan=24293	46.0745	3
41392:5	1	R.M[+15.995]KMEEKYNLTSVLMAMGITDVFSSSAN[+1216.423]LSGISSAESLK.I	HexNAc(2)Hex(5)	M[+16], N[+1216]	1061.48	5	5303.39	5302.4	1	-3.6	286	Specific	128.02	61.32	1.2	1.55	166	>sp|P01012|OVAL_CHICK Ovalbumin OS=Gallus gallus OX=9031 GN=SERPINB14 PE=1 SV=2	699	ovalbumin_sample_082621_03.32012.32012.5	controllerType=0 controllerNumber=1 scan=32012	56.2357	3
44322:5	1	R.MKMEEKYNLTSVLM[+15.995]AMGITDVFSSSAN[+1663.608]LSGISSAESLK.I	HexNAc(5)Hex(4)	M[+16], N[+1664]	1150.72	5	5749.58	5749.59	0	-0.5	286	Specific	157.99	9.34	0	1.96	166	>sp|P01012|OVAL_CHICK Ovalbumin OS=Gallus gallus OX=9031 GN=SERPINB14 PE=1 SV=2	699	ovalbumin_sample_082621_03.33877.33877.5	controllerType=0 controllerNumber=1 scan=33877	58.7361	3
41692:5	1	R.M[+15.995]KMEEKYN[+0.984]LTSVLMAMGITDVFSSSAN[+1054.370]LSGISSAESLK.I	HexNAc(2)Hex(4)	M[+16], N[+1][+1054]	1029.07	5	5141.32	5141.33	0	-3	286	Specific	188.97	93.58	2.16	1.61	166	>sp|P01012|OVAL_CHICK Ovalbumin OS=Gallus gallus OX=9031 GN=SERPINB14 PE=1 SV=2	699	ovalbumin_sample_082621_03.32212.32212.5	controllerType=0 controllerNumber=1 scan=32212	56.5011	3
32843:5	1	K.MEEKYNLTSVLMAMGITDVFSSSAN[+1387.512]LSGISSAESLK.I	HexNAc(3)Hex(3)Fuc(2)	N[+1388]	1040.27	5	5197.34	5198.36	-1	-4.1	288	Specific	29.99	0.26	0.26	0.37	166	>sp|P01012|OVAL_CHICK Ovalbumin OS=Gallus gallus OX=9031 GN=SERPINB14 PE=1 SV=2	699	ovalbumin_sample_082621_03.25997.25997.3	controllerType=0 controllerNumber=1 scan=25997	48.3182	3
42097:5	1	K.MEEKYNLTSVLMAMGITDVFSSSAN[+1606.587]LSGISSAESLK.I	HexNAc(4)Hex(4)Fuc(1)	N[+1607]	1084.49	5	5418.44	5417.44	1	-0.1	288	Specific	29.99	29.99	9.91	1.42	166	>sp|P01012|OVAL_CHICK Ovalbumin OS=Gallus gallus OX=9031 GN=SERPINB14 PE=1 SV=2	699	ovalbumin_sample_082621_03.32476.32476.2	controllerType=0 controllerNumber=1 scan=32476	56.8622	3
39679:5	1	K.MEEKYNLTSVLMAMGITDVFSSSAN[+1606.587]LSGISSAESLK.I	HexNAc(4)Hex(4)Fuc(1)	N[+1607]	1084.09	5	5416.44	5417.44	-1	1.6	288	Specific	30	30	6.7	0.81	166	>sp|P01012|OVAL_CHICK Ovalbumin OS=Gallus gallus OX=9031 GN=SERPINB14 PE=1 SV=2	699	ovalbumin_sample_082621_03.30904.30904.5	controllerType=0 controllerNumber=1 scan=30904	54.7831	3
40361:5	1	K.MEEKYNLTSVLMAMGITDVFSSSAN[+1752.645]LSGISSAESLK.I	HexNAc(4)Hex(4)Fuc(2)	N[+1753]	1113.51	5	5563.5	5563.49	0	2	288	Specific	30	30	7.07	1.41	166	>sp|P01012|OVAL_CHICK Ovalbumin OS=Gallus gallus OX=9031 GN=SERPINB14 PE=1 SV=2	699	ovalbumin_sample_082621_03.31351.31351.5	controllerType=0 controllerNumber=1 scan=31351	55.3694	3
40378:5	1	K.MEEKYNLTSVLMAMGITDVFSSSAN[+1996.750]LSGISSAESLK.I	HexNAc(6)Hex(3)Fuc(2)	N[+1997]	1162.13	5	5806.61	5807.6	-1	1.8	288	Specific	30	3.93	3.93	0.88	166	>sp|P01012|OVAL_CHICK Ovalbumin OS=Gallus gallus OX=9031 GN=SERPINB14 PE=1 SV=2	699	ovalbumin_sample_082621_03.31363.31363.5	controllerType=0 controllerNumber=1 scan=31363	55.3837	3
39337:5	1	K.MEEKYNLTSVLMAMGITDVFSSSAN[+1606.587]LSGISSAESLK.I	HexNAc(4)Hex(4)Fuc(1)	N[+1607]	1084.5	5	5418.45	5417.44	1	3	288	Specific	67.91	41.84	9.91	0.61	166	>sp|P01012|OVAL_CHICK Ovalbumin OS=Gallus gallus OX=9031 GN=SERPINB14 PE=1 SV=2	699	ovalbumin_sample_082621_03.30680.30680.2	controllerType=0 controllerNumber=1 scan=30680	54.4885	3
43116:5	1	K.MEEKYNLTSVLMAMGITDVFSSSAN[+1589.571]LSGISSAESLK.I	HexNAc(4)Hex(3)NeuAc(1)	N[+1590]	1080.89	5	5400.44	5400.42	0	4.1	288	Specific	72.7	62.41	2.83	1.83	166	>sp|P01012|OVAL_CHICK Ovalbumin OS=Gallus gallus OX=9031 GN=SERPINB14 PE=1 SV=2	699	ovalbumin_sample_082621_03.33127.33127.5	controllerType=0 controllerNumber=1 scan=33127	57.7249	3
38608:6	1	K.MEEKYNLTSVLMAMGITDVFSSSAN[+2256.851]LSGISSAESLK.I	HexNAc(8)Hex(3)Fuc(1)	N[+2257]	1012.29	6	6068.72	6067.7	1	2.6	288	Specific	99.04	18.17	9.91	1.4	166	>sp|P01012|OVAL_CHICK Ovalbumin OS=Gallus gallus OX=9031 GN=SERPINB14 PE=1 SV=2	699	ovalbumin_sample_082621_03.30114.30114.6	controllerType=0 controllerNumber=1 scan=30114	53.7224	3
39603:5	1	K.MEEKYNLTSVLMAMGITDVFSSSAN[+1752.645]LSGISSAESLK.I	HexNAc(4)Hex(4)Fuc(2)	N[+1753]	1113.3	5	5562.5	5563.49	-1	1	288	Specific	135.51	88.79	7	1.49	166	>sp|P01012|OVAL_CHICK Ovalbumin OS=Gallus gallus OX=9031 GN=SERPINB14 PE=1 SV=2	699	ovalbumin_sample_082621_03.30854.30854.5	controllerType=0 controllerNumber=1 scan=30854	54.719	3
39525:6	1	K.MEEKYNLTSVLMAMGITDVFSSSAN[+1590.592]LSGISSAESLK.I	HexNAc(4)Hex(3)Fuc(2)	N[+1591]	900.913	6	5400.44	5401.44	-1	0.5	288	Specific	138.87	138.87	8.3	1.62	166	>sp|P01012|OVAL_CHICK Ovalbumin OS=Gallus gallus OX=9031 GN=SERPINB14 PE=1 SV=2	699	ovalbumin_sample_082621_03.30800.30800.3	controllerType=0 controllerNumber=1 scan=30800	54.6454	3
39527:5	1	K.MEEKYNLTSVLMAMGITDVFSSSAN[+1996.750]LSGISSAESLK.I	HexNAc(6)Hex(3)Fuc(2)	N[+1997]	1162.12	5	5806.59	5807.6	-1	-0.2	288	Specific	147.05	48.71	18.9	1.45	166	>sp|P01012|OVAL_CHICK Ovalbumin OS=Gallus gallus OX=9031 GN=SERPINB14 PE=1 SV=2	699	ovalbumin_sample_082621_03.30801.30801.5	controllerType=0 controllerNumber=1 scan=30801	54.6466	3
39467:5	1	K.MEEKYNLTSVLMAMGITDVFSSSAN[+1752.645]LSGISSAESLK.I	HexNAc(4)Hex(4)Fuc(2)	N[+1753]	1113.31	5	5562.5	5563.49	-1	2.3	288	Specific	183.81	145.13	5.52	1.97	166	>sp|P01012|OVAL_CHICK Ovalbumin OS=Gallus gallus OX=9031 GN=SERPINB14 PE=1 SV=2	699	ovalbumin_sample_082621_03.30763.30763.5	controllerType=0 controllerNumber=1 scan=30763	54.5969	3
38471:6	1	K.MEEKYNLTSVLMAMGITDVFSSSAN[+1809.666]LSGISSAESLK.I	HexNAc(5)Hex(4)Fuc(1)	N[+1810]	937.426	6	5619.52	5620.51	-1	1.6	288	Specific	192	16.53	6.08	0.18	166	>sp|P01012|OVAL_CHICK Ovalbumin OS=Gallus gallus OX=9031 GN=SERPINB14 PE=1 SV=2	699	ovalbumin_sample_082621_03.30034.30034.6	controllerType=0 controllerNumber=1 scan=30034	53.6187	3
30212:6	1	K.MEEKYN[+1704.635]LTSVLMAMGITDVFSSSANLSGISSAESLK.I	HexNAc(6)Hex(3)	N[+1705]	919.922	6	5514.49	5515.48	-1	2.7	288	Specific	246.68	19.97	6.15	1.97	166	>sp|P01012|OVAL_CHICK Ovalbumin OS=Gallus gallus OX=9031 GN=SERPINB14 PE=1 SV=2	699	ovalbumin_sample_082621_03.24136.24136.6	controllerType=0 controllerNumber=1 scan=24136	45.8715	3
32517:5	1	K.MEEKYNLTSVLMAMGITDVFSSSAN[+1387.512]LSGISSAESLK.I	HexNAc(3)Hex(3)Fuc(2)	N[+1388]	1040.27	5	5197.33	5198.36	-1	-5.9	288	Specific	265.23	101.82	8.38	2.72	166	>sp|P01012|OVAL_CHICK Ovalbumin OS=Gallus gallus OX=9031 GN=SERPINB14 PE=1 SV=2	699	ovalbumin_sample_082621_03.25771.25771.3	controllerType=0 controllerNumber=1 scan=25771	48.0257	3
42944:5	1	K.M[+15.995]EEKYNLTSVLMAMGITDVFSSSAN[+1736.650]LSGISSAESLK.I	HexNAc(4)Hex(3)Fuc(3)	M[+16], N[+1737]	1113.31	5	5562.5	5563.49	-1	1.9	288	Specific	29.99	29.99	9.91	0.5	166	>sp|P01012|OVAL_CHICK Ovalbumin OS=Gallus gallus OX=9031 GN=SERPINB14 PE=1 SV=2	699	ovalbumin_sample_082621_03.33021.33021.5	controllerType=0 controllerNumber=1 scan=33021	57.5847	3
45141:4	1	K.M[+15.995]EEKYN[+1257.449]LTSVLMAMGITDVFSSSANLSGISSAESLK.I	HexNAc(3)Hex(4)	M[+16], N[+1257]	1271.84	4	5084.33	5084.29	0	7.4	288	Specific	30	30	7.9	0.34	166	>sp|P01012|OVAL_CHICK Ovalbumin OS=Gallus gallus OX=9031 GN=SERPINB14 PE=1 SV=2	699	ovalbumin_sample_082621_03.34382.34382.5	controllerType=0 controllerNumber=1 scan=34382	59.4082	3
35113:5	1	K.MEEKYNLTSVLMAM[+15.995]GITDVFSSSAN[+2142.808]LSGISSAESLK.I	HexNAc(6)Hex(3)Fuc(3)	M[+16], N[+2143]	1194.53	5	5968.61	5969.65	-1	-7	288	Specific	30	30	4.39	0.33	166	>sp|P01012|OVAL_CHICK Ovalbumin OS=Gallus gallus OX=9031 GN=SERPINB14 PE=1 SV=2	699	ovalbumin_sample_082621_03.27644.27644.5	controllerType=0 controllerNumber=1 scan=27644	50.4859	3
39574:5	1	K.MEEKYN[+1241.454]LTSVLMAMGITDVFSSSAN[+552.217]LSGISSAESLK.I	HexNAc(3)Hex(3)Fuc(1),HexNAc(2)Fuc(1)	N[+552][+1241]	1121.51	5	5603.52	5604.52	-1	1.1	288	Specific	65.75	44.52	2.4	1.5	166	>sp|P01012|OVAL_CHICK Ovalbumin OS=Gallus gallus OX=9031 GN=SERPINB14 PE=1 SV=2	699	ovalbumin_sample_082621_03.30833.30833.5	controllerType=0 controllerNumber=1 scan=30833	54.6895	3
36672:4	1	K.MEEKYN[+0.984]LTSVLMAMGITDVFSSSAN[+1419.502]LSGISSAESLK.I	HexNAc(3)Hex(5)	N[+1][+1420]	1308.84	4	5232.32	5231.33	1	-3.9	288	Specific	139.03	19.01	6.51	1.59	166	>sp|P01012|OVAL_CHICK Ovalbumin OS=Gallus gallus OX=9031 GN=SERPINB14 PE=1 SV=2	699	ovalbumin_sample_082621_03.28773.28773.4	controllerType=0 controllerNumber=1 scan=28773	51.9702	3
40166:5	1	K.MEEKYN[+0.984]LTSVLMAMGITDVFSSSAN[+2149.767]LSGISSAESLK.I	HexNAc(5)Hex(7)	N[+1][+2150]	1193.31	5	5962.54	5961.6	1	-9.9	288	Specific	168.94	113.9	0.73	1.99	166	>sp|P01012|OVAL_CHICK Ovalbumin OS=Gallus gallus OX=9031 GN=SERPINB14 PE=1 SV=2	699	ovalbumin_sample_082621_03.31228.31228.5	controllerType=0 controllerNumber=1 scan=31228	55.2092	3
32502:6	1	K.MEEKYN[+0.984]LTSVLMAMGITDVFSSSAN[+1549.565]LSGISSAESLK.I	HexNAc(3)Hex(4)Fuc(2)	N[+1][+1550]	894.572	6	5362.4	5361.4	1	-1	288	Specific	220.03	34.52	34.52	1.94	166	>sp|P01012|OVAL_CHICK Ovalbumin OS=Gallus gallus OX=9031 GN=SERPINB14 PE=1 SV=2	699	ovalbumin_sample_082621_03.25756.25756.6	controllerType=0 controllerNumber=1 scan=25756	48.0042	3
37149:7	1	K.MEEKYN[+1954.704]LTSVLMAMGITDVFSSSAN[+552.217]LSGISSAESLK.I	HexNAc(5)Hex(3)Fuc(1)NeuGc(1),HexNAc(2)Fuc(1)	N[+552][+1955]	903.397	7	6317.73	6317.77	0	-5.4	288	Specific	273.56	46.08	3.6	1.8	166	>sp|P01012|OVAL_CHICK Ovalbumin OS=Gallus gallus OX=9031 GN=SERPINB14 PE=1 SV=2	699	ovalbumin_sample_082621_03.29098.29098.4	controllerType=0 controllerNumber=1 scan=29098	52.3937	3
40231:10	1	K.MEEKYN[+2222.808]LTSVLMAMGITDVFSSSAN[+3229.168]LSGISSAESLK.I	HexNAc(4)Hex(6)Fuc(3),HexNAc(8)Hex(9)Fuc(1)	N[+2223][+3229]	926.98	10	9260.73	9262.83	-2	-9.1	288	Specific	318.37	318.37	0	4.63	166	>sp|P01012|OVAL_CHICK Ovalbumin OS=Gallus gallus OX=9031 GN=SERPINB14 PE=1 SV=2	699	ovalbumin_sample_082621_03.31269.31269.6	controllerType=0 controllerNumber=1 scan=31269	55.2626	3
40218:5	1	K.M[+15.995]EEKYN[+0.984]LTSVLMAMGITDVFSSSAN[+1727.613]LSGISSAESLK.I	HexNAc(3)Hex(6)Fuc(1)	M[+16], N[+1][+1728]	1112.09	5	5556.4	5555.44	1	-7	288	Specific	278.38	52.89	7.81	3	166	>sp|P01012|OVAL_CHICK Ovalbumin OS=Gallus gallus OX=9031 GN=SERPINB14 PE=1 SV=2	699	ovalbumin_sample_082621_03.31262.31262.5	controllerType=0 controllerNumber=1 scan=31262	55.2541	3
36947:4	1	K.M[+15.995]EEKYN[+0.984]LTSVLMAMGITDVFSSSAN[+892.317]LSGISSAESLK.I	HexNAc(2)Hex(3)	M[+16], N[+1][+892]	1181.04	4	4721.13	4720.14	1	-3.9	288	Specific	301.45	39.9	37.01	3.33	166	>sp|P01012|OVAL_CHICK Ovalbumin OS=Gallus gallus OX=9031 GN=SERPINB14 PE=1 SV=2	699	ovalbumin_sample_082621_03.28951.28951.4	controllerType=0 controllerNumber=1 scan=28951	52.2027	3
32760:11	1	K.MEEKYN[+406.159]LTSVLMAMGITDVFSSSAN[+2277.789]LSGISSAESLKISQAVHAAHAEINEAGR.E	HexNAc(2),HexNAc(5)Hex(4)NeuGc(2)	N[+406][+2278]	751.063	11	8251.62	8249.68	2	-8.3	288	Specific	406.33	43.98	2.45	1.4	166	>sp|P01012|OVAL_CHICK Ovalbumin OS=Gallus gallus OX=9031 GN=SERPINB14 PE=1 SV=2	699	ovalbumin_sample_082621_03.25941.25941.5	controllerType=0 controllerNumber=1 scan=25941	48.2475	3
46033:3	1	K.YNLTSVLMAMGITDVFSSSAN[+1216.423]LSGISSAESLK.I	HexNAc(2)Hex(5)	N[+1216]	1504.03	3	4510.07	4510.05	0	3.8	292	Specific	29.99	29.99	21.6	1.46	166	>sp|P01012|OVAL_CHICK Ovalbumin OS=Gallus gallus OX=9031 GN=SERPINB14 PE=1 SV=2	699	ovalbumin_sample_082621_03.34951.34951.3	controllerType=0 controllerNumber=1 scan=34951	60.1631	3
36873:3	1	K.YNLTSVLMAMGITDVFSSSAN[+1548.545]LSGISSAESLK.I	HexNAc(3)Hex(4)NeuAc(1)	N[+1549]	1615.06	3	4843.17	4842.17	1	-2	292	Specific	29.99	29.99	13.3	2.53	166	>sp|P01012|OVAL_CHICK Ovalbumin OS=Gallus gallus OX=9031 GN=SERPINB14 PE=1 SV=2	699	ovalbumin_sample_082621_03.28903.28903.3	controllerType=0 controllerNumber=1 scan=28903	52.1375	3
38332:4	1	K.YNLTSVLMAMGITDVFSSSAN[+1736.650]LSGISSAESLK.I	HexNAc(4)Hex(3)Fuc(3)	N[+1737]	1258.57	4	5031.25	5030.28	1	-7	292	Specific	29.99	21.62	20.41	1.42	166	>sp|P01012|OVAL_CHICK Ovalbumin OS=Gallus gallus OX=9031 GN=SERPINB14 PE=1 SV=2	699	ovalbumin_sample_082621_03.29939.29939.2	controllerType=0 controllerNumber=1 scan=29939	53.4935	3
40341:4	1	K.YNLTSVLMAMGITDVFSSSAN[+1736.650]LSGISSAESLK.I	HexNAc(4)Hex(3)Fuc(3)	N[+1737]	1258.32	4	5030.25	5030.28	0	-5	292	Specific	29.99	24.43	11.01	1.58	166	>sp|P01012|OVAL_CHICK Ovalbumin OS=Gallus gallus OX=9031 GN=SERPINB14 PE=1 SV=2	699	ovalbumin_sample_082621_03.31339.31339.4	controllerType=0 controllerNumber=1 scan=31339	55.355	3
36169:4	1	K.YNLTSVLMAMGITDVFSSSAN[+1784.634]LSGISSAESLK.I	HexNAc(4)Hex(6)	N[+1785]	1270.08	4	5077.29	5078.26	-1	6.4	292	Specific	30	23.83	15.25	1.58	166	>sp|P01012|OVAL_CHICK Ovalbumin OS=Gallus gallus OX=9031 GN=SERPINB14 PE=1 SV=2	699	ovalbumin_sample_082621_03.28438.28438.4	controllerType=0 controllerNumber=1 scan=28438	51.5339	3
37685:4	1	K.YNLTSVLMAMGITDVFSSSAN[+1987.714]LSGISSAESLK.I	HexNAc(5)Hex(6)	N[+1988]	1320.84	4	5280.32	5281.34	-1	-3	292	Specific	30	21.4	20.41	1.59	166	>sp|P01012|OVAL_CHICK Ovalbumin OS=Gallus gallus OX=9031 GN=SERPINB14 PE=1 SV=2	699	ovalbumin_sample_082621_03.29518.29518.2	controllerType=0 controllerNumber=1 scan=29518	52.9467	3
39832:3	1	K.YNLTSVLMAMGITDVFSSSAN[+1694.603]LSGISSAESLK.I	HexNAc(3)Hex(4)Fuc(1)NeuAc(1)	N[+1695]	1663.41	3	4988.23	4988.23	0	-0.4	292	Specific	30	30	13.45	2.99	166	>sp|P01012|OVAL_CHICK Ovalbumin OS=Gallus gallus OX=9031 GN=SERPINB14 PE=1 SV=2	699	ovalbumin_sample_082621_03.31011.31011.3	controllerType=0 controllerNumber=1 scan=31011	54.9238	3
45321:4	1	K.YNLTSVLMAMGITDVFSSSAN[+1996.750]LSGISSAESLK.I	HexNAc(6)Hex(3)Fuc(2)	N[+1997]	1323.1	4	5289.39	5290.38	-1	1.9	292	Specific	30	16.06	16.06	1.58	166	>sp|P01012|OVAL_CHICK Ovalbumin OS=Gallus gallus OX=9031 GN=SERPINB14 PE=1 SV=2	699	ovalbumin_sample_082621_03.34492.34492.6	controllerType=0 controllerNumber=1 scan=34492	59.5543	3
37961:4	1	K.YNLTSVLMAMGITDVFSSSAN[+1825.661]LSGISSAESLK.I	HexNAc(5)Hex(5)	N[+1826]	1280.32	4	5118.27	5119.29	-1	-2.4	292	Specific	57.37	57.37	20.41	2.3	166	>sp|P01012|OVAL_CHICK Ovalbumin OS=Gallus gallus OX=9031 GN=SERPINB14 PE=1 SV=2	699	ovalbumin_sample_082621_03.29707.29707.4	controllerType=0 controllerNumber=1 scan=29707	53.192	3
38611:4	1	K.YNLTSVLMAMGITDVFSSSAN[+1736.650]LSGISSAESLK.I	HexNAc(4)Hex(3)Fuc(3)	N[+1737]	1258.31	4	5030.23	5030.28	0	-9.5	292	Specific	72.51	72.51	17.24	2.51	166	>sp|P01012|OVAL_CHICK Ovalbumin OS=Gallus gallus OX=9031 GN=SERPINB14 PE=1 SV=2	699	ovalbumin_sample_082621_03.30116.30116.4	controllerType=0 controllerNumber=1 scan=30116	53.7248	3
37851:4	1	K.YNLTSVLMAMGITDVFSSSAN[+1736.650]LSGISSAESLK.I	HexNAc(4)Hex(3)Fuc(3)	N[+1737]	1258.07	4	5029.25	5030.28	-1	-4.7	292	Specific	88.37	0.33	0.33	1.49	166	>sp|P01012|OVAL_CHICK Ovalbumin OS=Gallus gallus OX=9031 GN=SERPINB14 PE=1 SV=2	699	ovalbumin_sample_082621_03.29634.29634.3	controllerType=0 controllerNumber=1 scan=29634	53.0962	3
32368:6	1	K.YNLTSVLMAMGITDVFSSSAN[+2313.873]LSGISSAESLK.I	HexNAc(9)Hex(3)	N[+2314]	935.255	6	5606.49	5607.5	-1	-1	292	Specific	96.32	96.32	17.96	2.22	166	>sp|P01012|OVAL_CHICK Ovalbumin OS=Gallus gallus OX=9031 GN=SERPINB14 PE=1 SV=2	699	ovalbumin_sample_082621_03.25646.25646.3	controllerType=0 controllerNumber=1 scan=25646	47.8587	3
39551:4	1	K.YNLTSVLMAMGITDVFSSSAN[+1694.603]LSGISSAESLK.I	HexNAc(3)Hex(4)Fuc(1)NeuAc(1)	N[+1695]	1248.06	4	4989.23	4988.23	1	-0.5	292	Specific	121.54	117.19	11.72	3.05	166	>sp|P01012|OVAL_CHICK Ovalbumin OS=Gallus gallus OX=9031 GN=SERPINB14 PE=1 SV=2	699	ovalbumin_sample_082621_03.30819.30819.4	controllerType=0 controllerNumber=1 scan=30819	54.6727	3
45545:4	1	K.YNLTSVLMAMGITDVFSSSAN[+1736.650]LSGISSAESLK.I	HexNAc(4)Hex(3)Fuc(3)	N[+1737]	1258.33	4	5030.28	5030.28	0	0.2	292	Specific	138.64	129.92	1.17	3.1	166	>sp|P01012|OVAL_CHICK Ovalbumin OS=Gallus gallus OX=9031 GN=SERPINB14 PE=1 SV=2	699	ovalbumin_sample_082621_03.34639.34639.4	controllerType=0 controllerNumber=1 scan=34639	59.7496	3
37314:4	1	K.YNLTSVLMAMGITDVFSSSAN[+1387.512]LSGISSAESLK.I	HexNAc(3)Hex(3)Fuc(2)	N[+1388]	1170.79	4	4680.13	4681.14	-1	-1.2	292	Specific	148.35	28.43	12.23	1.84	166	>sp|P01012|OVAL_CHICK Ovalbumin OS=Gallus gallus OX=9031 GN=SERPINB14 PE=1 SV=2	699	ovalbumin_sample_082621_03.29230.29230.2	controllerType=0 controllerNumber=1 scan=29230	52.5693	3
39543:4	1	K.YNLTSVLMAMGITDVFSSSAN[+1736.650]LSGISSAESLK.I	HexNAc(4)Hex(3)Fuc(3)	N[+1737]	1258.32	4	5030.26	5030.28	0	-4.1	292	Specific	178.09	170.21	11.74	4.07	166	>sp|P01012|OVAL_CHICK Ovalbumin OS=Gallus gallus OX=9031 GN=SERPINB14 PE=1 SV=2	699	ovalbumin_sample_082621_03.30814.30814.4	controllerType=0 controllerNumber=1 scan=30814	54.6667	3
36323:4	1	K.YNLTSVLMAMGITDVFSSSAN[+1549.565]LSGISSAESLK.I	HexNAc(3)Hex(4)Fuc(2)	N[+1550]	1211.55	4	4843.17	4843.19	0	-4.1	292	Specific	181.35	152.17	17.61	3.06	166	>sp|P01012|OVAL_CHICK Ovalbumin OS=Gallus gallus OX=9031 GN=SERPINB14 PE=1 SV=2	699	ovalbumin_sample_082621_03.28545.28545.4	controllerType=0 controllerNumber=1 scan=28545	51.6736	3
40117:5	1	K.YNLTSVLMAMGITDVFSSSAN[+2425.887]LSGISSAESLK.I	HexNAc(5)Hex(6)Fuc(3)	N[+2426]	1144.5	5	5718.46	5719.52	-1	-9.6	292	Specific	187.11	133.28	17.85	1.98	166	>sp|P01012|OVAL_CHICK Ovalbumin OS=Gallus gallus OX=9031 GN=SERPINB14 PE=1 SV=2	699	ovalbumin_sample_082621_03.31196.31196.5	controllerType=0 controllerNumber=1 scan=31196	55.1667	3
36166:5	1	K.YNLTSVLMAMGITDVFSSSAN[+1736.650]LSGISSAESLK.I	HexNAc(4)Hex(3)Fuc(3)	N[+1737]	1006.86	5	5030.26	5030.28	0	-4.1	292	Specific	190.8	174.43	17.46	3.49	166	>sp|P01012|OVAL_CHICK Ovalbumin OS=Gallus gallus OX=9031 GN=SERPINB14 PE=1 SV=2	699	ovalbumin_sample_082621_03.28436.28436.5	controllerType=0 controllerNumber=1 scan=28436	51.5315	3
36072:4	1	K.YNLTSVLMAMGITDVFSSSAN[+1996.750]LSGISSAESLK.I	HexNAc(6)Hex(3)Fuc(2)	N[+1997]	1323.59	4	5291.35	5290.38	1	-6.5	292	Specific	196.99	196.99	14.97	3.75	166	>sp|P01012|OVAL_CHICK Ovalbumin OS=Gallus gallus OX=9031 GN=SERPINB14 PE=1 SV=2	699	ovalbumin_sample_082621_03.28365.28365.4	controllerType=0 controllerNumber=1 scan=28365	51.4386	3
39367:4	1	K.YNLTSVLMAMGITDVFSSSAN[+1694.603]LSGISSAESLK.I	HexNAc(3)Hex(4)Fuc(1)NeuAc(1)	N[+1695]	1248.06	4	4989.22	4988.23	1	-3.4	292	Specific	204.09	165.84	1.28	4.3	166	>sp|P01012|OVAL_CHICK Ovalbumin OS=Gallus gallus OX=9031 GN=SERPINB14 PE=1 SV=2	699	ovalbumin_sample_082621_03.30700.30700.4	controllerType=0 controllerNumber=1 scan=30700	54.5169	3
37544:4	1	K.YNLTSVLMAMGITDVFSSSAN[+2393.873]LSGISSAESLK.I	HexNAc(7)Hex(6)	N[+2394]	1422.88	4	5688.48	5687.5	1	-4	292	Specific	208.87	208.87	15.8	4.41	166	>sp|P01012|OVAL_CHICK Ovalbumin OS=Gallus gallus OX=9031 GN=SERPINB14 PE=1 SV=2	699	ovalbumin_sample_082621_03.29397.29397.4	controllerType=0 controllerNumber=1 scan=29397	52.7839	3
35973:4	1	K.YN[+1387.512]LTSVLMAMGITDVFSSSANLSGISSAESLK.I	HexNAc(3)Hex(3)Fuc(2)	N[+1388]	1171.03	4	4681.11	4681.14	0	-5.9	292	Specific	216.33	19.84	0.08	1.42	166	>sp|P01012|OVAL_CHICK Ovalbumin OS=Gallus gallus OX=9031 GN=SERPINB14 PE=1 SV=2	699	ovalbumin_sample_082621_03.28289.28289.4	controllerType=0 controllerNumber=1 scan=28289	51.3401	3
37200:4	1	K.YNLTSVLMAMGITDVFSSSAN[+1549.565]LSGISSAESLK.I	HexNAc(3)Hex(4)Fuc(2)	N[+1550]	1211.8	4	4844.16	4843.19	1	-7.3	292	Specific	222.51	197.97	6.75	4.87	166	>sp|P01012|OVAL_CHICK Ovalbumin OS=Gallus gallus OX=9031 GN=SERPINB14 PE=1 SV=2	699	ovalbumin_sample_082621_03.29138.29138.4	controllerType=0 controllerNumber=1 scan=29138	52.4448	3
35535:4	1	K.YNLTSVLMAMGITDVFSSSAN[+2222.808]LSGISSAESLK.I	HexNAc(4)Hex(6)Fuc(3)	N[+2223]	1379.86	4	5516.43	5516.44	0	-2	292	Specific	235.64	84.72	18.15	5.52	166	>sp|P01012|OVAL_CHICK Ovalbumin OS=Gallus gallus OX=9031 GN=SERPINB14 PE=1 SV=2	699	ovalbumin_sample_082621_03.27949.27949.4	controllerType=0 controllerNumber=1 scan=27949	50.889	3
37543:4	1	K.YNLTSVLMAMGITDVFSSSAN[+2391.857]LSGISSAESLK.I	HexNAc(5)Hex(4)Fuc(1)NeuAc(2)	N[+2392]	1422.12	4	5685.48	5685.48	0	-1.3	292	Specific	249.9	49.82	15.8	5.94	166	>sp|P01012|OVAL_CHICK Ovalbumin OS=Gallus gallus OX=9031 GN=SERPINB14 PE=1 SV=2	699	ovalbumin_sample_082621_03.29397.29397.4	controllerType=0 controllerNumber=1 scan=29397	52.7839	3
36730:4	1	K.YNLTSVLMAMGITDVFSSSAN[+1710.598]LSGISSAESLK.I	HexNAc(3)Hex(4)Fuc(1)NeuGc(1)	N[+1711]	1252.06	4	5005.23	5004.23	1	-0.4	292	Specific	258.29	197.87	10.93	6.26	166	>sp|P01012|OVAL_CHICK Ovalbumin OS=Gallus gallus OX=9031 GN=SERPINB14 PE=1 SV=2	699	ovalbumin_sample_082621_03.28811.28811.4	controllerType=0 controllerNumber=1 scan=28811	52.0195	3
35005:4	1	K.YNLTSVLMAMGITDVFSSSAN[+2628.967]LSGISSAESLK.I	HexNAc(6)Hex(6)Fuc(3)	N[+2629]	1481.4	4	5922.57	5922.59	0	-4	292	Specific	262.99	92.3	9.8	5.37	166	>sp|P01012|OVAL_CHICK Ovalbumin OS=Gallus gallus OX=9031 GN=SERPINB14 PE=1 SV=2	699	ovalbumin_sample_082621_03.27572.27572.4	controllerType=0 controllerNumber=1 scan=27572	50.3919	3
36593:4	1	K.YN[+1996.750]LTSVLMAMGITDVFSSSANLSGISSAESLK.I	HexNAc(6)Hex(3)Fuc(2)	N[+1997]	1323.34	4	5290.34	5290.38	0	-6.8	292	Specific	283.45	181.39	10.64	5.15	166	>sp|P01012|OVAL_CHICK Ovalbumin OS=Gallus gallus OX=9031 GN=SERPINB14 PE=1 SV=2	699	ovalbumin_sample_082621_03.28726.28726.4	controllerType=0 controllerNumber=1 scan=28726	51.91	3
36149:5	1	K.YN[+1784.634]LTSVLMAMGITDVFSSSANLSGISSAESLK.I	HexNAc(4)Hex(6)	N[+1785]	1016.25	5	5077.23	5078.26	-1	-5	292	Specific	284.87	234.06	7.17	5.66	166	>sp|P01012|OVAL_CHICK Ovalbumin OS=Gallus gallus OX=9031 GN=SERPINB14 PE=1 SV=2	699	ovalbumin_sample_082621_03.28424.28424.5	controllerType=0 controllerNumber=1 scan=28424	51.5171	3
36773:4	1	K.YNLTSVLMAMGITDVFSSSAN[+1736.650]LSGISSAESLK.I	HexNAc(4)Hex(3)Fuc(3)	N[+1737]	1258.31	4	5030.24	5030.28	0	-8.2	292	Specific	312.6	187.93	2.53	6.16	166	>sp|P01012|OVAL_CHICK Ovalbumin OS=Gallus gallus OX=9031 GN=SERPINB14 PE=1 SV=2	699	ovalbumin_sample_082621_03.28838.28838.4	controllerType=0 controllerNumber=1 scan=28838	52.0558	3
36775:4	1	K.YN[+1589.571]LTSVLMAMGITDVFSSSANLSGISSAESLK.I	HexNAc(4)Hex(3)NeuAc(1)	N[+1590]	1221.8	4	4884.19	4883.2	1	-3.1	292	Specific	332.04	201.94	3.39	6.8	166	>sp|P01012|OVAL_CHICK Ovalbumin OS=Gallus gallus OX=9031 GN=SERPINB14 PE=1 SV=2	699	ovalbumin_sample_082621_03.28840.28840.4	controllerType=0 controllerNumber=1 scan=28840	52.0582	3
36114:4	1	K.YNLTSVLMAMGITDVFSSSAN[+2100.761]LSGISSAESLK.I	HexNAc(5)Hex(4)Fuc(1)NeuAc(1)	N[+2101]	1349.6	4	5395.4	5394.39	1	0.5	292	Specific	344.65	310.49	10.97	9.15	166	>sp|P01012|OVAL_CHICK Ovalbumin OS=Gallus gallus OX=9031 GN=SERPINB14 PE=1 SV=2	699	ovalbumin_sample_082621_03.28400.28400.4	controllerType=0 controllerNumber=1 scan=28400	51.4844	3
36825:4	1	K.YN[+1589.571]LTSVLMAMGITDVFSSSANLSGISSAESLK.I	HexNAc(4)Hex(3)NeuAc(1)	N[+1590]	1221.8	4	4884.19	4883.2	1	-2.1	292	Specific	364.56	220.7	2.9	7.5	166	>sp|P01012|OVAL_CHICK Ovalbumin OS=Gallus gallus OX=9031 GN=SERPINB14 PE=1 SV=2	699	ovalbumin_sample_082621_03.28875.28875.4	controllerType=0 controllerNumber=1 scan=28875	52.1043	3
34836:4	1	K.YN[+1387.512]LTSVLMAMGITDVFSSSANLSGISSAESLK.I	HexNAc(3)Hex(3)Fuc(2)	N[+1388]	1171.03	4	4681.11	4681.14	0	-5.5	292	Specific	373.44	256.27	0.85	6.73	166	>sp|P01012|OVAL_CHICK Ovalbumin OS=Gallus gallus OX=9031 GN=SERPINB14 PE=1 SV=2	699	ovalbumin_sample_082621_03.27467.27467.4	controllerType=0 controllerNumber=1 scan=27467	50.258	3
34784:4	1	K.YNLTSVLMAMGITDVFSSSAN[+1548.545]LSGISSAESLK.I	HexNAc(3)Hex(4)NeuAc(1)	N[+1549]	1211.55	4	4843.17	4842.17	1	-1.6	292	Specific	392.62	310.14	7.15	8.11	166	>sp|P01012|OVAL_CHICK Ovalbumin OS=Gallus gallus OX=9031 GN=SERPINB14 PE=1 SV=2	699	ovalbumin_sample_082621_03.27432.27432.4	controllerType=0 controllerNumber=1 scan=27432	50.2119	3
36768:4	1	K.YN[+1549.565]LTSVLMAMGITDVFSSSANLSGISSAESLK.I	HexNAc(3)Hex(4)Fuc(2)	N[+1550]	1211.55	4	4843.16	4843.19	0	-6.7	292	Specific	416.98	106.58	14.19	4.04	166	>sp|P01012|OVAL_CHICK Ovalbumin OS=Gallus gallus OX=9031 GN=SERPINB14 PE=1 SV=2	699	ovalbumin_sample_082621_03.28834.28834.4	controllerType=0 controllerNumber=1 scan=28834	52.0503	3
36159:3	1	K.YN[+1736.650]LTSVLMAMGITDVFSSSANLSGISSAESLK.I	HexNAc(4)Hex(3)Fuc(3)	N[+1737]	1677.43	3	5030.26	5030.28	0	-3.1	292	Specific	461.74	375.96	8.84	9.13	166	>sp|P01012|OVAL_CHICK Ovalbumin OS=Gallus gallus OX=9031 GN=SERPINB14 PE=1 SV=2	699	ovalbumin_sample_082621_03.28430.28430.3	controllerType=0 controllerNumber=1 scan=28430	51.5242	3
36881:4	1	K.YN[+1387.512]LTSVLMAMGITDVFSSSANLSGISSAESLK.I	HexNAc(3)Hex(3)Fuc(2)	N[+1388]	1171.04	4	4681.13	4681.14	0	-2.4	292	Specific	507.9	141.65	21.03	6.87	166	>sp|P01012|OVAL_CHICK Ovalbumin OS=Gallus gallus OX=9031 GN=SERPINB14 PE=1 SV=2	699	ovalbumin_sample_082621_03.28909.28909.4	controllerType=0 controllerNumber=1 scan=28909	52.1448	3
35075:4	1	K.YNLTSVLMAMGITDVFSSSAN[+2222.808]LSGISSAESLK.I	HexNAc(4)Hex(6)Fuc(3)	N[+2223]	1379.86	4	5516.41	5516.44	0	-5.1	292	Specific	538.1	313.47	15.99	7.97	166	>sp|P01012|OVAL_CHICK Ovalbumin OS=Gallus gallus OX=9031 GN=SERPINB14 PE=1 SV=2	699	ovalbumin_sample_082621_03.27617.27617.4	controllerType=0 controllerNumber=1 scan=27617	50.4536	3
35955:4	1	K.YN[+1736.650]LTSVLMAMGITDVFSSSANLSGISSAESLK.I	HexNAc(4)Hex(3)Fuc(3)	N[+1737]	1258.32	4	5030.26	5030.28	0	-4.1	292	Specific	543.02	225.22	12.15	7.42	166	>sp|P01012|OVAL_CHICK Ovalbumin OS=Gallus gallus OX=9031 GN=SERPINB14 PE=1 SV=2	699	ovalbumin_sample_082621_03.28273.28273.2	controllerType=0 controllerNumber=1 scan=28273	51.3171	3
36204:4	1	K.YN[+1387.512]LTSVLMAMGITDVFSSSANLSGISSAESLK.I	HexNAc(3)Hex(3)Fuc(2)	N[+1388]	1171.03	4	4681.11	4681.14	0	-6.5	292	Specific	543.45	203.24	28.57	7.09	166	>sp|P01012|OVAL_CHICK Ovalbumin OS=Gallus gallus OX=9031 GN=SERPINB14 PE=1 SV=2	699	ovalbumin_sample_082621_03.28462.28462.4	controllerType=0 controllerNumber=1 scan=28462	51.5662	3
36300:4	1	K.YN[+1736.650]LTSVLMAMGITDVFSSSANLSGISSAESLK.I	HexNAc(4)Hex(3)Fuc(3)	N[+1737]	1258.32	4	5030.25	5030.28	0	-4.9	292	Specific	549.17	387.76	33.87	10.19	166	>sp|P01012|OVAL_CHICK Ovalbumin OS=Gallus gallus OX=9031 GN=SERPINB14 PE=1 SV=2	699	ovalbumin_sample_082621_03.28532.28532.4	controllerType=0 controllerNumber=1 scan=28532	51.6573	3
36148:4	1	K.YN[+1549.565]LTSVLMAMGITDVFSSSANLSGISSAESLK.I	HexNAc(3)Hex(4)Fuc(2)	N[+1550]	1211.55	4	4843.17	4843.19	0	-5.2	292	Specific	658.27	305.61	26.11	11.29	166	>sp|P01012|OVAL_CHICK Ovalbumin OS=Gallus gallus OX=9031 GN=SERPINB14 PE=1 SV=2	699	ovalbumin_sample_082621_03.28423.28423.4	controllerType=0 controllerNumber=1 scan=28423	51.5159	3
35963:4	1	K.YN[+1736.650]LTSVLMAMGITDVFSSSANLSGISSAESLK.I	HexNAc(4)Hex(3)Fuc(3)	N[+1737]	1258.32	4	5030.25	5030.28	0	-5.5	292	Specific	683.82	395.83	33.42	13.03	166	>sp|P01012|OVAL_CHICK Ovalbumin OS=Gallus gallus OX=9031 GN=SERPINB14 PE=1 SV=2	699	ovalbumin_sample_082621_03.28281.28281.4	controllerType=0 controllerNumber=1 scan=28281	51.3306	3
41216:4	1	K.YNLTSVLMAM[+15.995]GITDVFSSSAN[+1581.555]LSGISSAESLK.I	HexNAc(3)Hex(6)	M[+16], N[+1582]	1223.3	4	4890.17	4891.18	-1	-1.2	292	Specific	29.99	24.24	0	1.96	166	>sp|P01012|OVAL_CHICK Ovalbumin OS=Gallus gallus OX=9031 GN=SERPINB14 PE=1 SV=2	699	ovalbumin_sample_082621_03.31895.31895.4	controllerType=0 controllerNumber=1 scan=31895	56.0825	3
41576:4	1	K.YNLTSVLMAM[+15.995]GITDVFSSSAN[+1663.608]LSGISSAESLK.I	HexNAc(5)Hex(4)	M[+16], N[+1664]	1244.06	4	4973.24	4973.23	0	0.9	292	Specific	29.99	29.99	0	1.88	166	>sp|P01012|OVAL_CHICK Ovalbumin OS=Gallus gallus OX=9031 GN=SERPINB14 PE=1 SV=2	699	ovalbumin_sample_082621_03.32136.32136.4	controllerType=0 controllerNumber=1 scan=32136	56.4011	3
45532:3	1	K.YNLTSVLMAM[+15.995]GITDVFSSSAN[+1501.555]LSGISSAESLK.I	HexNAc(5)Hex(3)	M[+16], N[+1502]	1604.4	3	4811.18	4811.18	0	-0.6	292	Specific	29.99	29.99	0	2.52	166	>sp|P01012|OVAL_CHICK Ovalbumin OS=Gallus gallus OX=9031 GN=SERPINB14 PE=1 SV=2	699	ovalbumin_sample_082621_03.34629.34629.3	controllerType=0 controllerNumber=1 scan=34629	59.7377	3
41595:3	1	K.YNLTSVLM[+15.995]AMGITDVFSSSAN[+1095.397]LSGISSAESLK.I	HexNAc(3)Hex(3)	M[+16], N[+1095]	1469.01	3	4405.03	4405.02	0	2.2	292	Specific	30	30	0	2.01	166	>sp|P01012|OVAL_CHICK Ovalbumin OS=Gallus gallus OX=9031 GN=SERPINB14 PE=1 SV=2	699	ovalbumin_sample_082621_03.32149.32149.3	controllerType=0 controllerNumber=1 scan=32149	56.4167	3
35992:3	1	K.YN[+1387.512]LTSVLMAMGITDVFSSSAN[+552.217]LSGISSAESLK.I	HexNAc(3)Hex(3)Fuc(2),HexNAc(2)Fuc(1)	N[+552][+1388]	1745.12	3	5233.34	5233.36	0	-3.9	292	Specific	30	30	1.32	2.58	166	>sp|P01012|OVAL_CHICK Ovalbumin OS=Gallus gallus OX=9031 GN=SERPINB14 PE=1 SV=2	699	ovalbumin_sample_082621_03.28304.28304.3	controllerType=0 controllerNumber=1 scan=28304	51.3581	3
37065:4	1	K.YN[+1241.454]LTSVLMAMGITDVFSSSAN[+552.217]LSGISSAESLK.I	HexNAc(3)Hex(3)Fuc(1),HexNAc(2)Fuc(1)	N[+552][+1241]	1272.57	4	5087.27	5087.3	0	-5.5	292	Specific	30	30	1.32	1.56	166	>sp|P01012|OVAL_CHICK Ovalbumin OS=Gallus gallus OX=9031 GN=SERPINB14 PE=1 SV=2	699	ovalbumin_sample_082621_03.29037.29037.4	controllerType=0 controllerNumber=1 scan=29037	52.3133	3
39660:3	1	K.YNLTSVLMAM[+15.995]GITDVFSSSAN[+1704.635]LSGISSAESLK.I	HexNAc(6)Hex(3)	M[+16], N[+1705]	1672.42	3	5015.24	5014.26	1	-4.8	292	Specific	30	30	0	1.59	166	>sp|P01012|OVAL_CHICK Ovalbumin OS=Gallus gallus OX=9031 GN=SERPINB14 PE=1 SV=2	699	ovalbumin_sample_082621_03.30892.30892.3	controllerType=0 controllerNumber=1 scan=30892	54.7688	3
39747:4	1	K.YN[+1184.433]LTSVLMAMGITDVFSSSAN[+349.137]LSGISSAESLK.I	HexNAc(2)Hex(3)Fuc(2),HexNAc(1)Fuc(1)	N[+349][+1184]	1207.55	4	4827.18	4827.2	0	-4.2	292	Specific	30	25.72	5.28	1.59	166	>sp|P01012|OVAL_CHICK Ovalbumin OS=Gallus gallus OX=9031 GN=SERPINB14 PE=1 SV=2	699	ovalbumin_sample_082621_03.30952.30952.4	controllerType=0 controllerNumber=1 scan=30952	54.845	3
39894:3	1	K.YN[+0.984]LTSVLMAMGITDVFSSSAN[+1736.650]LSGISSAESLK.I	HexNAc(4)Hex(3)Fuc(3)	N[+1][+1737]	1677.41	3	5030.22	5031.26	-1	-6.7	292	Specific	30	21.03	21.03	1.56	166	>sp|P01012|OVAL_CHICK Ovalbumin OS=Gallus gallus OX=9031 GN=SERPINB14 PE=1 SV=2	699	ovalbumin_sample_082621_03.31052.31052.3	controllerType=0 controllerNumber=1 scan=31052	54.977	3
40553:5	1	K.YNLTSVLM[+15.995]AMGITDVFSSSAN[+2245.799]LSGISSAESLK.I	HexNAc(5)Hex(4)NeuAc(2)	M[+16], N[+2246]	1111.88	5	5555.38	5555.42	0	-7.7	292	Specific	30	30	0	1.41	166	>sp|P01012|OVAL_CHICK Ovalbumin OS=Gallus gallus OX=9031 GN=SERPINB14 PE=1 SV=2	699	ovalbumin_sample_082621_03.31473.31473.5	controllerType=0 controllerNumber=1 scan=31473	55.5282	3
41442:3	1	K.YNLTSVLMAM[+15.995]GITDVFSSSAN[+1501.555]LSGISSAESLK.I	HexNAc(5)Hex(3)	M[+16], N[+1502]	1604.4	3	4811.19	4811.18	0	3	292	Specific	30	30	0	2.2	166	>sp|P01012|OVAL_CHICK Ovalbumin OS=Gallus gallus OX=9031 GN=SERPINB14 PE=1 SV=2	699	ovalbumin_sample_082621_03.32048.32048.3	controllerType=0 controllerNumber=1 scan=32048	56.2831	3
45512:4	1	K.YNLTSVLMAM[+15.995]GITDVFSSSAN[+1866.688]LSGISSAESLK.I	HexNAc(6)Hex(4)	M[+16], N[+1867]	1294.83	4	5176.3	5176.31	0	-2.7	292	Specific	30	21.45	0	1.95	166	>sp|P01012|OVAL_CHICK Ovalbumin OS=Gallus gallus OX=9031 GN=SERPINB14 PE=1 SV=2	699	ovalbumin_sample_082621_03.34614.34614.4	controllerType=0 controllerNumber=1 scan=34614	59.7195	3
35132:4	1	K.YN[+1955.724]LTSVLMAMGITDVFSSSAN[+552.217]LSGISSAESLK.I	HexNAc(5)Hex(4)Fuc(2),HexNAc(2)Fuc(1)	N[+552][+1956]	1451.39	4	5802.54	5801.57	1	-5.2	292	Specific	41.97	41.97	14.67	2.12	166	>sp|P01012|OVAL_CHICK Ovalbumin OS=Gallus gallus OX=9031 GN=SERPINB14 PE=1 SV=2	699	ovalbumin_sample_082621_03.27662.27662.4	controllerType=0 controllerNumber=1 scan=27662	50.5111	3
41815:3	1	K.YNLTSVLMAM[+15.995]GITDVFSSSAN[+1257.449]LSGISSAESLK.I	HexNAc(3)Hex(4)	M[+16], N[+1257]	1523.03	3	4567.07	4567.07	0	0.5	292	Specific	53.57	53.57	0	3.03	166	>sp|P01012|OVAL_CHICK Ovalbumin OS=Gallus gallus OX=9031 GN=SERPINB14 PE=1 SV=2	699	ovalbumin_sample_082621_03.32292.32292.3	controllerType=0 controllerNumber=1 scan=32292	56.6091	3
41478:3	1	K.YNLTSVLMAM[+15.995]GITDVFSSSAN[+1298.476]LSGISSAESLK.I	HexNAc(4)Hex(3)	M[+16], N[+1298]	1536.71	3	4608.11	4608.1	0	3.5	292	Specific	66.37	66.37	0	2.96	166	>sp|P01012|OVAL_CHICK Ovalbumin OS=Gallus gallus OX=9031 GN=SERPINB14 PE=1 SV=2	699	ovalbumin_sample_082621_03.32072.32072.3	controllerType=0 controllerNumber=1 scan=32072	56.3163	3
34590:5	1	K.YN[+349.137]LTSVLMAMGITDVFSSSAN[+730.264]LSGISSAESLK.I	HexNAc(1)Fuc(1),HexNAc(2)Hex(2)	N[+349][+730]	875.417	5	4373.06	4373.03	0	5.8	292	Specific	84.7	40.98	11.48	0.5	166	>sp|P01012|OVAL_CHICK Ovalbumin OS=Gallus gallus OX=9031 GN=SERPINB14 PE=1 SV=2	699	ovalbumin_sample_082621_03.27290.27290.5	controllerType=0 controllerNumber=1 scan=27290	50.0272	3
41087:3	1	K.YNLTSVLMAM[+15.995]GITDVFSSSAN[+1866.688]LSGISSAESLK.I	HexNAc(6)Hex(4)	M[+16], N[+1867]	1726.12	3	5176.33	5176.31	0	3.9	292	Specific	88.98	88.98	0	3.02	166	>sp|P01012|OVAL_CHICK Ovalbumin OS=Gallus gallus OX=9031 GN=SERPINB14 PE=1 SV=2	699	ovalbumin_sample_082621_03.31814.31814.3	controllerType=0 controllerNumber=1 scan=31814	55.9775	3
45517:3	1	K.YNLTSVLMAM[+15.995]GITDVFSSSAN[+1704.635]LSGISSAESLK.I	HexNAc(6)Hex(3)	M[+16], N[+1705]	1671.75	3	5013.24	5014.26	-1	-2.7	292	Specific	116.9	15.72	0	2.08	166	>sp|P01012|OVAL_CHICK Ovalbumin OS=Gallus gallus OX=9031 GN=SERPINB14 PE=1 SV=2	699	ovalbumin_sample_082621_03.34618.34618.3	controllerType=0 controllerNumber=1 scan=34618	59.7243	3
41706:3	1	K.YNLTSVLM[+15.995]AMGITDVFSSSAN[+1419.502]LSGISSAESLK.I	HexNAc(3)Hex(5)	M[+16], N[+1420]	1577.05	3	4729.12	4729.13	0	-0.1	292	Specific	134.19	134.19	0	4.12	166	>sp|P01012|OVAL_CHICK Ovalbumin OS=Gallus gallus OX=9031 GN=SERPINB14 PE=1 SV=2	699	ovalbumin_sample_082621_03.32223.32223.3	controllerType=0 controllerNumber=1 scan=32223	56.5184	3
41312:4	1	K.YNLTSVLMAM[+15.995]GITDVFSSSAN[+1704.635]LSGISSAESLK.I	HexNAc(6)Hex(3)	M[+16], N[+1705]	1254.32	4	5014.26	5014.26	0	0	292	Specific	146.41	144.95	0	4.58	166	>sp|P01012|OVAL_CHICK Ovalbumin OS=Gallus gallus OX=9031 GN=SERPINB14 PE=1 SV=2	699	ovalbumin_sample_082621_03.31960.31960.4	controllerType=0 controllerNumber=1 scan=31960	56.169	3
35023:4	1	K.YN[+1590.592]LTSVLMAMGITDVFSSSAN[+876.322]LSGISSAESLK.I	HexNAc(4)Hex(3)Fuc(2),HexNAc(2)Hex(2)Fuc(1)	N[+876][+1591]	1440.89	4	5760.52	5760.54	0	-3.9	292	Specific	149.92	149.92	0	3.86	166	>sp|P01012|OVAL_CHICK Ovalbumin OS=Gallus gallus OX=9031 GN=SERPINB14 PE=1 SV=2	699	ovalbumin_sample_082621_03.27584.27584.4	controllerType=0 controllerNumber=1 scan=27584	50.4104	3
41215:3	1	K.YNLTSVLMAM[+15.995]GITDVFSSSAN[+1460.529]LSGISSAESLK.I	HexNAc(4)Hex(4)	M[+16], N[+1461]	1590.72	3	4770.14	4770.15	0	-2.4	292	Specific	174.6	174.6	11.71	4.98	166	>sp|P01012|OVAL_CHICK Ovalbumin OS=Gallus gallus OX=9031 GN=SERPINB14 PE=1 SV=2	699	ovalbumin_sample_082621_03.31894.31894.3	controllerType=0 controllerNumber=1 scan=31894	56.0813	3
36157:4	1	K.YN[+1184.433]LTSVLMAMGITDVFSSSAN[+714.269]LSGISSAESLK.I	HexNAc(2)Hex(3)Fuc(2),HexNAc(2)Hex(1)Fuc(1)	N[+714][+1184]	1298.83	4	5192.3	5192.33	0	-5.2	292	Specific	195.54	195.54	0	4.13	166	>sp|P01012|OVAL_CHICK Ovalbumin OS=Gallus gallus OX=9031 GN=SERPINB14 PE=1 SV=2	699	ovalbumin_sample_082621_03.28429.28429.4	controllerType=0 controllerNumber=1 scan=28429	51.523	3
41275:3	1	K.YNLTSVLMAM[+15.995]GITDVFSSSAN[+1704.635]LSGISSAESLK.I	HexNAc(6)Hex(3)	M[+16], N[+1705]	1672.09	3	5014.26	5014.26	0	0.7	292	Specific	198.3	198.3	0	4.98	166	>sp|P01012|OVAL_CHICK Ovalbumin OS=Gallus gallus OX=9031 GN=SERPINB14 PE=1 SV=2	699	ovalbumin_sample_082621_03.31936.31936.3	controllerType=0 controllerNumber=1 scan=31936	56.136	3
41664:3	1	K.YNLTSVLMAM[+15.995]GITDVFSSSAN[+1095.397]LSGISSAESLK.I	HexNAc(3)Hex(3)	M[+16], N[+1095]	1469.01	3	4405.03	4405.02	0	1.5	292	Specific	198.81	198.81	0	4.15	166	>sp|P01012|OVAL_CHICK Ovalbumin OS=Gallus gallus OX=9031 GN=SERPINB14 PE=1 SV=2	699	ovalbumin_sample_082621_03.32194.32194.3	controllerType=0 controllerNumber=1 scan=32194	56.4795	3
36117:4	1	K.YN[+1590.592]LTSVLMAMGITDVFSSSAN[+203.079]LSGISSAESLK.I	HexNAc(4)Hex(3)Fuc(2),HexNAc(1)	N[+203][+1591]	1272.58	4	5087.28	5087.3	0	-4	292	Specific	200.97	164.1	5.34	3.39	166	>sp|P01012|OVAL_CHICK Ovalbumin OS=Gallus gallus OX=9031 GN=SERPINB14 PE=1 SV=2	699	ovalbumin_sample_082621_03.28402.28402.4	controllerType=0 controllerNumber=1 scan=28402	51.4868	3
41385:4	1	K.YNLTSVLMAM[+15.995]GITDVFSSSAN[+1501.555]LSGISSAESLK.I	HexNAc(5)Hex(3)	M[+16], N[+1502]	1203.55	4	4811.19	4811.18	0	2.6	292	Specific	201.72	201.72	0	4.33	166	>sp|P01012|OVAL_CHICK Ovalbumin OS=Gallus gallus OX=9031 GN=SERPINB14 PE=1 SV=2	699	ovalbumin_sample_082621_03.32008.32008.4	controllerType=0 controllerNumber=1 scan=32008	56.231	3
37673:4	1	K.YNLTSVLMAM[+15.995]GITDVFSSSAN[+2215.825]LSGISSAESLK.I	HexNAc(7)Hex(4)Fuc(1)	M[+16], N[+2216]	1381.86	4	5524.42	5525.45	-1	-3.9	292	Specific	230.52	185.94	0	5.29	166	>sp|P01012|OVAL_CHICK Ovalbumin OS=Gallus gallus OX=9031 GN=SERPINB14 PE=1 SV=2	699	ovalbumin_sample_082621_03.29511.29511.4	controllerType=0 controllerNumber=1 scan=29511	52.9384	3
41089:4	1	K.YN[+1866.688]LTSVLM[+15.995]AMGITDVFSSSANLSGISSAESLK.I	HexNAc(6)Hex(4)	M[+16], N[+1867]	1294.84	4	5176.33	5176.31	0	3.5	292	Specific	285.01	240.41	1.9	6.35	166	>sp|P01012|OVAL_CHICK Ovalbumin OS=Gallus gallus OX=9031 GN=SERPINB14 PE=1 SV=2	699	ovalbumin_sample_082621_03.31816.31816.4	controllerType=0 controllerNumber=1 scan=31816	55.9799	3
45529:3	1	K.YN[+1460.529]LTSVLMAM[+15.995]GITDVFSSSANLSGISSAESLK.I	HexNAc(4)Hex(4)	M[+16], N[+1461]	1590.72	3	4770.13	4770.15	0	-3.7	292	Specific	292.22	235.78	0	6.25	166	>sp|P01012|OVAL_CHICK Ovalbumin OS=Gallus gallus OX=9031 GN=SERPINB14 PE=1 SV=2	699	ovalbumin_sample_082621_03.34627.34627.3	controllerType=0 controllerNumber=1 scan=34627	59.7352	3
34959:4	1	K.YN[+1955.724]LTSVLMAMGITDVFSSSAN[+714.269]LSGISSAESLK.I	HexNAc(5)Hex(4)Fuc(2),HexNAc(2)Hex(1)Fuc(1)	N[+714][+1956]	1491.66	4	5963.6	5963.62	0	-3.2	292	Specific	296.62	263.85	1.32	7.17	166	>sp|P01012|OVAL_CHICK Ovalbumin OS=Gallus gallus OX=9031 GN=SERPINB14 PE=1 SV=2	699	ovalbumin_sample_082621_03.27543.27543.4	controllerType=0 controllerNumber=1 scan=27543	50.357	3
41322:3	1	K.YN[+1704.635]LTSVLMAM[+15.995]GITDVFSSSANLSGISSAESLK.I	HexNAc(6)Hex(3)	M[+16], N[+1705]	1672.09	3	5014.26	5014.26	0	0.3	292	Specific	296.78	151.69	0	5.93	166	>sp|P01012|OVAL_CHICK Ovalbumin OS=Gallus gallus OX=9031 GN=SERPINB14 PE=1 SV=2	699	ovalbumin_sample_082621_03.31967.31967.3	controllerType=0 controllerNumber=1 scan=31967	56.1774	3
41265:4	1	K.YNLTSVLMAM[+15.995]GITDVFSSSAN[+1460.529]LSGISSAESLK.I	HexNAc(4)Hex(4)	M[+16], N[+1461]	1193.04	4	4769.15	4770.15	-1	0.5	292	Specific	312.5	310.34	0	7.88	166	>sp|P01012|OVAL_CHICK Ovalbumin OS=Gallus gallus OX=9031 GN=SERPINB14 PE=1 SV=2	699	ovalbumin_sample_082621_03.31928.31928.4	controllerType=0 controllerNumber=1 scan=31928	56.1264	3
45526:4	1	K.YNLTSVLMAM[+15.995]GITDVFSSSAN[+1419.502]LSGISSAESLK.I	HexNAc(3)Hex(5)	M[+16], N[+1420]	1183.03	4	4729.11	4729.13	0	-3.6	292	Specific	313.7	226.86	0	6.8	166	>sp|P01012|OVAL_CHICK Ovalbumin OS=Gallus gallus OX=9031 GN=SERPINB14 PE=1 SV=2	699	ovalbumin_sample_082621_03.34625.34625.4	controllerType=0 controllerNumber=1 scan=34625	59.7328	3
36100:4	1	K.YN[+714.269]LTSVLMAMGITDVFSSSAN[+714.269]LSGISSAESLK.I	HexNAc(2)Hex(1)Fuc(1),HexNAc(2)Hex(1)Fuc(1)	N[+714]*2	1181.54	4	4723.14	4722.17	1	-6.5	292	Specific	330.27	137.53	0	4.95	166	>sp|P01012|OVAL_CHICK Ovalbumin OS=Gallus gallus OX=9031 GN=SERPINB14 PE=1 SV=2	699	ovalbumin_sample_082621_03.28389.28389.2	controllerType=0 controllerNumber=1 scan=28389	51.4672	3
41261:3	1	K.YNLTSVLMAM[+15.995]GITDVFSSSAN[+1460.529]LSGISSAESLK.I	HexNAc(4)Hex(4)	M[+16], N[+1461]	1590.72	3	4770.16	4770.15	0	0.8	292	Specific	340.57	291.61	0	8.27	166	>sp|P01012|OVAL_CHICK Ovalbumin OS=Gallus gallus OX=9031 GN=SERPINB14 PE=1 SV=2	699	ovalbumin_sample_082621_03.31924.31924.3	controllerType=0 controllerNumber=1 scan=31924	56.1216	3
35966:4	1	K.YN[+1549.565]LTSVLMAMGITDVFSSSAN[+552.217]LSGISSAESLK.I	HexNAc(3)Hex(4)Fuc(2),HexNAc(2)Fuc(1)	N[+552][+1550]	1349.6	4	5395.38	5395.41	0	-5.3	292	Specific	347.07	298.79	1.32	7.15	166	>sp|P01012|OVAL_CHICK Ovalbumin OS=Gallus gallus OX=9031 GN=SERPINB14 PE=1 SV=2	699	ovalbumin_sample_082621_03.28284.28284.4	controllerType=0 controllerNumber=1 scan=28284	51.3341	3
40118:4	1	K.YN[+1501.555]LTSVLMAM[+15.995]GITDVFSSSANLSGISSAESLK.I	HexNAc(5)Hex(3)	M[+16], N[+1502]	1203.8	4	4812.18	4811.18	1	0.4	292	Specific	350.7	223.72	8.62	7.61	166	>sp|P01012|OVAL_CHICK Ovalbumin OS=Gallus gallus OX=9031 GN=SERPINB14 PE=1 SV=2	699	ovalbumin_sample_082621_03.31197.31197.4	controllerType=0 controllerNumber=1 scan=31197	55.1679	3
41429:4	1	K.YNLTSVLM[+15.995]AMGITDVFSSSAN[+1257.449]LSGISSAESLK.I	HexNAc(3)Hex(4)	M[+16], N[+1257]	1142.53	4	4567.08	4567.07	0	2.2	292	Specific	356.41	292.98	14.05	7.39	166	>sp|P01012|OVAL_CHICK Ovalbumin OS=Gallus gallus OX=9031 GN=SERPINB14 PE=1 SV=2	699	ovalbumin_sample_082621_03.32038.32038.4	controllerType=0 controllerNumber=1 scan=32038	56.2712	3
41100:3	1	K.YN[+1663.608]LTSVLMAM[+15.995]GITDVFSSSANLSGISSAESLK.I	HexNAc(5)Hex(4)	M[+16], N[+1664]	1658.42	3	4973.25	4973.23	0	4.2	292	Specific	379.4	285.61	10.64	7.06	166	>sp|P01012|OVAL_CHICK Ovalbumin OS=Gallus gallus OX=9031 GN=SERPINB14 PE=1 SV=2	699	ovalbumin_sample_082621_03.31824.31824.3	controllerType=0 controllerNumber=1 scan=31824	55.9895	3
36808:4	1	K.YN[+0.984]LTSVLMAMGITDVFSSSAN[+1444.534]LSGISSAESLK.I	HexNAc(4)Hex(3)Fuc(1)	N[+1][+1445]	1185.54	4	4739.14	4739.15	0	-1.9	292	Specific	389.54	233.79	39.44	7.37	166	>sp|P01012|OVAL_CHICK Ovalbumin OS=Gallus gallus OX=9031 GN=SERPINB14 PE=1 SV=2	699	ovalbumin_sample_082621_03.28862.28862.4	controllerType=0 controllerNumber=1 scan=28862	52.0846	3
41093:4	1	K.YN[+1663.608]LTSVLMAM[+15.995]GITDVFSSSANLSGISSAESLK.I	HexNAc(5)Hex(4)	M[+16], N[+1664]	1244.07	4	4973.25	4973.23	0	3.7	292	Specific	395.62	305.12	10.72	7.44	166	>sp|P01012|OVAL_CHICK Ovalbumin OS=Gallus gallus OX=9031 GN=SERPINB14 PE=1 SV=2	699	ovalbumin_sample_082621_03.31819.31819.4	controllerType=0 controllerNumber=1 scan=31819	55.9835	3
41310:4	1	K.YNLTSVLMAM[+15.995]GITDVFSSSAN[+1419.502]LSGISSAESLK.I	HexNAc(3)Hex(5)	M[+16], N[+1420]	1183.04	4	4729.13	4729.13	0	0.1	292	Specific	404.87	275.83	0	8	166	>sp|P01012|OVAL_CHICK Ovalbumin OS=Gallus gallus OX=9031 GN=SERPINB14 PE=1 SV=2	699	ovalbumin_sample_082621_03.31958.31958.4	controllerType=0 controllerNumber=1 scan=31958	56.1658	3
36536:4	1	K.YN[+1184.433]LTSVLMAMGITDVFSSSAN[+349.137]LSGISSAESLK.I	HexNAc(2)Hex(3)Fuc(2),HexNAc(1)Fuc(1)	N[+349][+1184]	1207.54	4	4827.16	4827.2	0	-8.6	292	Specific	405.69	287.16	5.28	6.97	166	>sp|P01012|OVAL_CHICK Ovalbumin OS=Gallus gallus OX=9031 GN=SERPINB14 PE=1 SV=2	699	ovalbumin_sample_082621_03.28689.28689.4	controllerType=0 controllerNumber=1 scan=28689	51.8621	3
36305:4	1	K.YN[+1387.512]LTSVLMAMGITDVFSSSAN[+552.217]LSGISSAESLK.I	HexNAc(3)Hex(3)Fuc(2),HexNAc(2)Fuc(1)	N[+552][+1388]	1308.84	4	5232.33	5233.36	-1	-4.8	292	Specific	436.95	70.35	6.96	5.93	166	>sp|P01012|OVAL_CHICK Ovalbumin OS=Gallus gallus OX=9031 GN=SERPINB14 PE=1 SV=2	699	ovalbumin_sample_082621_03.28536.28536.4	controllerType=0 controllerNumber=1 scan=28536	51.6629	3
36226:3	1	K.YN[+1184.433]LTSVLMAMGITDVFSSSAN[+349.137]LSGISSAESLK.I	HexNAc(2)Hex(3)Fuc(2),HexNAc(1)Fuc(1)	N[+349][+1184]	1609.39	3	4826.17	4827.2	-1	-5.4	292	Specific	447.74	343.56	5.28	8.26	166	>sp|P01012|OVAL_CHICK Ovalbumin OS=Gallus gallus OX=9031 GN=SERPINB14 PE=1 SV=2	699	ovalbumin_sample_082621_03.28479.28479.3	controllerType=0 controllerNumber=1 scan=28479	51.5867	3
36767:4	1	K.YN[+1444.534]LTSVLMAMGITDVFSSSAN[+349.137]LSGISSAESLK.I	HexNAc(4)Hex(3)Fuc(1),HexNAc(1)Fuc(1)	N[+349][+1445]	1272.57	4	5087.27	5087.3	0	-6.1	292	Specific	448.65	205.64	0.76	6.67	166	>sp|P01012|OVAL_CHICK Ovalbumin OS=Gallus gallus OX=9031 GN=SERPINB14 PE=1 SV=2	699	ovalbumin_sample_082621_03.28833.28833.4	controllerType=0 controllerNumber=1 scan=28833	52.0459	3
45510:3	1	K.YN[+1663.608]LTSVLMAM[+15.995]GITDVFSSSANLSGISSAESLK.I	HexNAc(5)Hex(4)	M[+16], N[+1664]	1658.41	3	4973.22	4973.23	0	-3.1	292	Specific	458.23	284.37	22.45	7.69	166	>sp|P01012|OVAL_CHICK Ovalbumin OS=Gallus gallus OX=9031 GN=SERPINB14 PE=1 SV=2	699	ovalbumin_sample_082621_03.34612.34612.3	controllerType=0 controllerNumber=1 scan=34612	59.7171	3
45508:4	1	K.YN[+1663.608]LTSVLMAM[+15.995]GITDVFSSSANLSGISSAESLK.I	HexNAc(5)Hex(4)	M[+16], N[+1664]	1244.06	4	4973.22	4973.23	0	-2	292	Specific	520.12	233.96	23.03	8.31	166	>sp|P01012|OVAL_CHICK Ovalbumin OS=Gallus gallus OX=9031 GN=SERPINB14 PE=1 SV=2	699	ovalbumin_sample_082621_03.34610.34610.4	controllerType=0 controllerNumber=1 scan=34610	59.7108	3
36224:4	1	K.YN[+876.322]LTSVLMAMGITDVFSSSAN[+349.137]LSGISSAESLK.I	HexNAc(2)Hex(2)Fuc(1),HexNAc(1)Fuc(1)	N[+349][+876]	1130.52	4	4519.07	4519.09	0	-3.3	292	Specific	525.99	224.16	9.15	7.47	166	>sp|P01012|OVAL_CHICK Ovalbumin OS=Gallus gallus OX=9031 GN=SERPINB14 PE=1 SV=2	699	ovalbumin_sample_082621_03.28477.28477.4	controllerType=0 controllerNumber=1 scan=28477	51.5842	3
41254:3	1	K.YN[+1419.502]LTSVLMAM[+15.995]GITDVFSSSANLSGISSAESLK.I	HexNAc(3)Hex(5)	M[+16], N[+1420]	1577.05	3	4729.13	4729.13	0	0.9	292	Specific	538.96	304.77	0	7.99	166	>sp|P01012|OVAL_CHICK Ovalbumin OS=Gallus gallus OX=9031 GN=SERPINB14 PE=1 SV=2	699	ovalbumin_sample_082621_03.31920.31920.3	controllerType=0 controllerNumber=1 scan=31920	56.1159	3
41422:3	1	K.YN[+1257.449]LTSVLMAM[+15.995]GITDVFSSSANLSGISSAESLK.I	HexNAc(3)Hex(4)	M[+16], N[+1257]	1523.03	3	4567.09	4567.07	0	3.1	292	Specific	566.25	246.99	9.46	7.48	166	>sp|P01012|OVAL_CHICK Ovalbumin OS=Gallus gallus OX=9031 GN=SERPINB14 PE=1 SV=2	699	ovalbumin_sample_082621_03.32032.32032.3	controllerType=0 controllerNumber=1 scan=32032	56.264	3
35962:4	1	K.YN[+349.137]LTSVLMAMGITDVFSSSAN[+1590.592]LSGISSAESLK.I	HexNAc(1)Fuc(1),HexNAc(4)Hex(3)Fuc(2)	N[+349][+1591]	1309.09	4	5233.33	5233.36	0	-5.3	292	Specific	574.52	328.21	0.31	8.49	166	>sp|P01012|OVAL_CHICK Ovalbumin OS=Gallus gallus OX=9031 GN=SERPINB14 PE=1 SV=2	699	ovalbumin_sample_082621_03.28280.28280.4	controllerType=0 controllerNumber=1 scan=28280	51.3294	3
36142:4	1	K.YN[+1184.433]LTSVLMAMGITDVFSSSAN[+349.137]LSGISSAESLK.I	HexNAc(2)Hex(3)Fuc(2),HexNAc(1)Fuc(1)	N[+349][+1184]	1207.55	4	4827.17	4827.2	0	-5.1	292	Specific	580.13	275.62	13.01	9.04	166	>sp|P01012|OVAL_CHICK Ovalbumin OS=Gallus gallus OX=9031 GN=SERPINB14 PE=1 SV=2	699	ovalbumin_sample_082621_03.28419.28419.4	controllerType=0 controllerNumber=1 scan=28419	51.5111	3
45509:3	1	K.YN[+1419.502]LTSVLMAM[+15.995]GITDVFSSSANLSGISSAESLK.I	HexNAc(3)Hex(5)	M[+16], N[+1420]	1577.04	3	4729.11	4729.13	0	-3.2	292	Specific	603.31	237.13	18.84	9.59	166	>sp|P01012|OVAL_CHICK Ovalbumin OS=Gallus gallus OX=9031 GN=SERPINB14 PE=1 SV=2	699	ovalbumin_sample_082621_03.34611.34611.3	controllerType=0 controllerNumber=1 scan=34611	59.7152	3
40851:3	1	K.YN[+0.984]LTSVLMAM[+15.995]GITDVFSSSAN[+1460.529]LSGISSAESLK.I	HexNAc(4)Hex(4)	M[+16], N[+1][+1461]	1591.38	3	4772.13	4771.14	1	-1.8	292	Specific	29.99	4.66	0	1.93	166	>sp|P01012|OVAL_CHICK Ovalbumin OS=Gallus gallus OX=9031 GN=SERPINB14 PE=1 SV=2	699	ovalbumin_sample_082621_03.31665.31665.3	controllerType=0 controllerNumber=1 scan=31665	55.7826	3
40893:4	1	K.YN[+0.984]LTSVLMAM[+15.995]GITDVFSSSAN[+1460.529]LSGISSAESLK.I	HexNAc(4)Hex(4)	M[+16], N[+1][+1461]	1193.79	4	4772.14	4771.14	1	0.1	292	Specific	29.99	29.99	29.99	2.19	166	>sp|P01012|OVAL_CHICK Ovalbumin OS=Gallus gallus OX=9031 GN=SERPINB14 PE=1 SV=2	699	ovalbumin_sample_082621_03.31690.31690.4	controllerType=0 controllerNumber=1 scan=31690	55.8124	3
39650:4	1	K.YN[+1704.635]LTSVLMAM[+15.995]GITDVFSSSAN[+0.984]LSGISSAESLK.I	HexNAc(6)Hex(3)	M[+16], N[+1][+1705]	1254.82	4	5016.24	5015.24	1	-0.7	292	Specific	109.42	109.42	0	4.08	166	>sp|P01012|OVAL_CHICK Ovalbumin OS=Gallus gallus OX=9031 GN=SERPINB14 PE=1 SV=2	699	ovalbumin_sample_082621_03.30886.30886.4	controllerType=0 controllerNumber=1 scan=30886	54.7617	3
40980:3	1	K.YN[+1298.476]LTSVLM[+15.995]AMGITDVFSSSAN[+0.984]LSGISSAESLK.I	HexNAc(4)Hex(3)	M[+16], N[+1][+1298]	1537.37	3	4610.1	4609.08	1	2.8	292	Specific	110.78	107.83	0	3.05	166	>sp|P01012|OVAL_CHICK Ovalbumin OS=Gallus gallus OX=9031 GN=SERPINB14 PE=1 SV=2	699	ovalbumin_sample_082621_03.31748.31748.3	controllerType=0 controllerNumber=1 scan=31748	55.8903	3
39731:3	1	K.YN[+0.984]LTSVLMAM[+15.995]GITDVFSSSAN[+1501.555]LSGISSAESLK.I	HexNAc(5)Hex(3)	M[+16], N[+1][+1502]	1605.06	3	4813.17	4812.16	1	0	292	Specific	145.82	145.82	0	4.15	166	>sp|P01012|OVAL_CHICK Ovalbumin OS=Gallus gallus OX=9031 GN=SERPINB14 PE=1 SV=2	699	ovalbumin_sample_082621_03.30941.30941.3	controllerType=0 controllerNumber=1 scan=30941	54.8318	3
39884:4	1	K.YN[+1298.476]LTSVLM[+15.995]AMGITDVFSSSAN[+0.984]LSGISSAESLK.I	HexNAc(4)Hex(3)	M[+16], N[+1][+1298]	1153.27	4	4610.06	4609.08	1	-6	292	Specific	268.54	173.23	1.81	4.96	166	>sp|P01012|OVAL_CHICK Ovalbumin OS=Gallus gallus OX=9031 GN=SERPINB14 PE=1 SV=2	699	ovalbumin_sample_082621_03.31045.31045.4	controllerType=0 controllerNumber=1 scan=31045	54.9686	3
19954:15	1	K.YN[+1590.592]LTSVLMAMGITDVFSSSAN[+2237.783]LSGISSAESLKISQAVHAAHAEIN[+0.984]EAGR.E	HexNAc(4)Hex(3)Fuc(2),HexNAc(4)Hex(6)Fuc(1)NeuGc(1)	N[+1][+1591][+2238]	592.933	15	8879.89	8877.87	2	1.4	292	Specific	30	2.14	0	0.33	166	>sp|P01012|OVAL_CHICK Ovalbumin OS=Gallus gallus OX=9031 GN=SERPINB14 PE=1 SV=2	699	ovalbumin_sample_082621_03.17111.17111.3	controllerType=0 controllerNumber=1 scan=17111	36.6414	3

## Sheet: filtered
Query #:z	Protein Rank	Peptide < ProteinMetrics Confidential >	Glycans NHFAGNa	Glycan Type	Modification Type(s)	Observed m/z	z	Observed (M+H)	Calc. mass (M+H)	Off-by-x error	Mass error (ppm)	Starting position	Cleavage	Score	Delta	Delta Mod	|Log Prob|	# of unique peptides	Protein Name	Protein DB number	Comment	Scan #	Scan Time	Replicate
40483:5	1	K.MEEKYNLTSVLMAMGITDVFSSSAN[+1914.697]LSGISSAESLK.I	HexNAc(4)Hex(5)Fuc(2)	complex fucosylated	N[+1915]	1145.72	5	5724.55	5725.55	-1	1.6	288	Specific	184.63	150.91	4.07	2.16	173	>sp|P01012|OVAL_CHICK Ovalbumin OS=Gallus gallus OX=9031 GN=SERPINB14 PE=1 SV=2	699	ovalbumin_sample_082621_02.31368.31368.4	controllerType=0 controllerNumber=1 scan=31368	54.7941	1
40374:5	1	K.MEEKYNLTSVLMAMGITDVFSSSAN[+1752.645]LSGISSAESLK.I	HexNAc(4)Hex(4)Fuc(2)	complex fucosylated	N[+1753]	1113.3	5	5562.49	5563.49	-1	0.1	288	Specific	230.03	190.96	3.58	4.9	173	>sp|P01012|OVAL_CHICK Ovalbumin OS=Gallus gallus OX=9031 GN=SERPINB14 PE=1 SV=2	699	ovalbumin_sample_082621_02.31300.31300.5	controllerType=0 controllerNumber=1 scan=31300	54.7044	1
32931:6	1	K.MEEKYN[+1549.565]LTSVLMAMGITDVFSSSANLSGISSAESLK.I	HexNAc(3)Hex(4)Fuc(2)	complex fucosylated	N[+1550]	894.405	6	5361.39	5360.41	1	-4.3	288	Specific	238.43	106.62	2.63	2.09	173	>sp|P01012|OVAL_CHICK Ovalbumin OS=Gallus gallus OX=9031 GN=SERPINB14 PE=1 SV=2	699	ovalbumin_sample_082621_02.25925.25925.3	controllerType=0 controllerNumber=1 scan=25925	47.613	1
46152:4	1	K.MEEKYNLTSVLMAM[+15.995]GITDVFSSSAN[+1257.449]LSGISSAESLK.I	HexNAc(3)Hex(4)	complex undecorated	M[+16], N[+1257]	1271.82	4	5084.26	5084.29	0	-6	288	Specific	253.77	163.27	0	3.32	173	>sp|P01012|OVAL_CHICK Ovalbumin OS=Gallus gallus OX=9031 GN=SERPINB14 PE=1 SV=2	699	ovalbumin_sample_082621_02.34955.34955.4	controllerType=0 controllerNumber=1 scan=34955	59.6254	1
36469:4	1	K.MEEKYN[+0.984]LTSVLMAMGITDVFSSSAN[+1257.449]LSGISSAESLK.I	HexNAc(3)Hex(4)	complex undecorated	N[+1][+1257]	1268.32	4	5070.26	5069.28	1	-4.9	288	Specific	279.32	167.78	9.99	3.33	173	>sp|P01012|OVAL_CHICK Ovalbumin OS=Gallus gallus OX=9031 GN=SERPINB14 PE=1 SV=2	699	ovalbumin_sample_082621_02.28559.28559.4	controllerType=0 controllerNumber=1 scan=28559	51.102	1
37349:4	1	K.M[+15.995]EEKYN[+1095.397]LTSVLMAMGITDVFSSSAN[+0.984]LSGISSAESLK.I	HexNAc(3)Hex(3)	complex undecorated	M[+16], N[+1][+1095]	1231.81	4	4924.2	4923.22	1	-5	288	Specific	264.51	95.42	0.65	2.79	173	>sp|P01012|OVAL_CHICK Ovalbumin OS=Gallus gallus OX=9031 GN=SERPINB14 PE=1 SV=2	699	ovalbumin_sample_082621_02.29161.29161.4	controllerType=0 controllerNumber=1 scan=29161	51.8895	1
36679:4	1	K.MEEKYN[+0.984]LTSVLM[+15.995]AMGITDVFSSSAN[+1095.397]LSGISSAESLK.I	HexNAc(3)Hex(3)	complex undecorated	M[+16], N[+1][+1095]	1231.55	4	4923.19	4923.22	0	-6.6	288	Specific	378.15	70.69	7.13	2.26	173	>sp|P01012|OVAL_CHICK Ovalbumin OS=Gallus gallus OX=9031 GN=SERPINB14 PE=1 SV=2	699	ovalbumin_sample_082621_02.28725.28725.4	controllerType=0 controllerNumber=1 scan=28725	51.3199	1
40270:3	1	K.YNLTSVLMAMGITDVFSSSAN[+1694.603]LSGISSAESLK.I	HexNAc(3)Hex(4)Fuc(1)NeuAc(1)	complex sialylated+fucosylated	N[+1695]	1663.74	3	4989.22	4988.23	1	-3	292	Specific	171.29	171.29	7.96	4.43	173	>sp|P01012|OVAL_CHICK Ovalbumin OS=Gallus gallus OX=9031 GN=SERPINB14 PE=1 SV=2	699	ovalbumin_sample_082621_02.31233.31233.3	controllerType=0 controllerNumber=1 scan=31233	54.6158	1
39831:3	1	K.YNLTSVLMAMGITDVFSSSAN[+1694.603]LSGISSAESLK.I	HexNAc(3)Hex(4)Fuc(1)NeuAc(1)	complex sialylated+fucosylated	N[+1695]	1663.41	3	4988.22	4988.23	0	-1.5	292	Specific	173.86	155.84	4.01	4.96	173	>sp|P01012|OVAL_CHICK Ovalbumin OS=Gallus gallus OX=9031 GN=SERPINB14 PE=1 SV=2	699	ovalbumin_sample_082621_02.30946.30946.3	controllerType=0 controllerNumber=1 scan=30946	54.2392	1
37447:4	1	K.YNLTSVLMAMGITDVFSSSAN[+1444.534]LSGISSAESLK.I	HexNAc(4)Hex(3)Fuc(1)	complex fucosylated	N[+1445]	1185.54	4	4739.14	4738.16	1	-5.9	292	Specific	184.77	125.36	6.93	2.47	173	>sp|P01012|OVAL_CHICK Ovalbumin OS=Gallus gallus OX=9031 GN=SERPINB14 PE=1 SV=2	699	ovalbumin_sample_082621_02.29224.29224.2	controllerType=0 controllerNumber=1 scan=29224	51.9684	1
38409:4	1	K.YNLTSVLMAMGITDVFSSSAN[+1825.661]LSGISSAESLK.I	HexNAc(5)Hex(5)	complex undecorated	N[+1826]	1280.32	4	5118.26	5119.29	-1	-5.9	292	Specific	221.48	220.67	14.76	5.35	173	>sp|P01012|OVAL_CHICK Ovalbumin OS=Gallus gallus OX=9031 GN=SERPINB14 PE=1 SV=2	699	ovalbumin_sample_082621_02.29957.29957.4	controllerType=0 controllerNumber=1 scan=29957	52.9342	1
36954:4	1	K.YNLTSVLMAMGITDVFSSSAN[+1549.565]LSGISSAESLK.I	HexNAc(3)Hex(4)Fuc(2)	complex fucosylated	N[+1550]	1211.8	4	4844.17	4843.19	1	-4.9	292	Specific	230.3	195.23	20.41	6.18	173	>sp|P01012|OVAL_CHICK Ovalbumin OS=Gallus gallus OX=9031 GN=SERPINB14 PE=1 SV=2	699	ovalbumin_sample_082621_02.28910.28910.4	controllerType=0 controllerNumber=1 scan=28910	51.5616	1
35434:4	1	K.YNLTSVLMAMGITDVFSSSAN[+2425.887]LSGISSAESLK.I	HexNAc(5)Hex(6)Fuc(3)	complex fucosylated	N[+2426]	1430.63	4	5719.49	5719.52	0	-5	292	Specific	263.44	263.44	17.58	7.02	173	>sp|P01012|OVAL_CHICK Ovalbumin OS=Gallus gallus OX=9031 GN=SERPINB14 PE=1 SV=2	699	ovalbumin_sample_082621_02.27804.27804.4	controllerType=0 controllerNumber=1 scan=27804	50.1064	1
40266:4	1	K.YNLTSVLMAMGITDVFSSSAN[+1736.650]LSGISSAESLK.I	HexNAc(4)Hex(3)Fuc(3)	complex fucosylated	N[+1737]	1258.32	4	5030.24	5030.28	0	-7.5	292	Specific	275.86	269.21	9.76	6.3	173	>sp|P01012|OVAL_CHICK Ovalbumin OS=Gallus gallus OX=9031 GN=SERPINB14 PE=1 SV=2	699	ovalbumin_sample_082621_02.31230.31230.4	controllerType=0 controllerNumber=1 scan=31230	54.6121	1
37088:4	1	K.YNLTSVLMAMGITDVFSSSAN[+1549.565]LSGISSAESLK.I	HexNAc(3)Hex(4)Fuc(2)	complex fucosylated	N[+1550]	1211.55	4	4843.17	4843.19	0	-5.6	292	Specific	280.41	265.42	9.71	6.5	173	>sp|P01012|OVAL_CHICK Ovalbumin OS=Gallus gallus OX=9031 GN=SERPINB14 PE=1 SV=2	699	ovalbumin_sample_082621_02.28998.28998.4	controllerType=0 controllerNumber=1 scan=28998	51.6748	1
46631:3	1	K.YNLTSVLMAMGITDVFSSSAN[+1622.582]LSGISSAESLK.I	HexNAc(4)Hex(5)	complex undecorated	N[+1623]	1639.41	3	4916.22	4916.21	0	2.6	292	Specific	280.53	165.72	9.4	6.07	173	>sp|P01012|OVAL_CHICK Ovalbumin OS=Gallus gallus OX=9031 GN=SERPINB14 PE=1 SV=2	699	ovalbumin_sample_082621_02.35261.35261.3	controllerType=0 controllerNumber=1 scan=35261	60.0278	1
39809:4	1	K.YNLTSVLMAMGITDVFSSSAN[+1694.603]LSGISSAESLK.I	HexNAc(3)Hex(4)Fuc(1)NeuAc(1)	complex sialylated+fucosylated	N[+1695]	1248.06	4	4989.22	4988.23	1	-2.7	292	Specific	305.52	240.65	4.24	7.87	173	>sp|P01012|OVAL_CHICK Ovalbumin OS=Gallus gallus OX=9031 GN=SERPINB14 PE=1 SV=2	699	ovalbumin_sample_082621_02.30932.30932.4	controllerType=0 controllerNumber=1 scan=30932	54.2225	1
35677:4	1	K.YNLTSVLMAMGITDVFSSSAN[+2222.808]LSGISSAESLK.I	HexNAc(4)Hex(6)Fuc(3)	complex fucosylated	N[+2223]	1379.86	4	5516.42	5516.44	0	-3.6	292	Specific	338.96	115.78	2.64	6.07	173	>sp|P01012|OVAL_CHICK Ovalbumin OS=Gallus gallus OX=9031 GN=SERPINB14 PE=1 SV=2	699	ovalbumin_sample_082621_02.27979.27979.4	controllerType=0 controllerNumber=1 scan=27979	50.3374	1
35257:4	1	K.YN[+1387.512]LTSVLMAMGITDVFSSSANLSGISSAESLK.I	HexNAc(3)Hex(3)Fuc(2)	complex fucosylated	N[+1388]	1171.04	4	4681.13	4681.14	0	-2.8	292	Specific	382.73	268.67	3.02	8.32	173	>sp|P01012|OVAL_CHICK Ovalbumin OS=Gallus gallus OX=9031 GN=SERPINB14 PE=1 SV=2	699	ovalbumin_sample_082621_02.27696.27696.4	controllerType=0 controllerNumber=1 scan=27696	49.9647	1
36627:3	1	K.YNLTSVLMAMGITDVFSSSAN[+1736.650]LSGISSAESLK.I	HexNAc(4)Hex(3)Fuc(3)	complex fucosylated	N[+1737]	1677.09	3	5029.25	5030.28	-1	-5.7	292	Specific	399.52	93.25	1.07	5.8	173	>sp|P01012|OVAL_CHICK Ovalbumin OS=Gallus gallus OX=9031 GN=SERPINB14 PE=1 SV=2	699	ovalbumin_sample_082621_02.28690.28690.3	controllerType=0 controllerNumber=1 scan=28690	51.2742	1
37459:4	1	K.YN[+1549.565]LTSVLMAMGITDVFSSSANLSGISSAESLK.I	HexNAc(3)Hex(4)Fuc(2)	complex fucosylated	N[+1550]	1211.55	4	4843.16	4843.19	0	-6.1	292	Specific	406.23	114.97	12.27	4.89	173	>sp|P01012|OVAL_CHICK Ovalbumin OS=Gallus gallus OX=9031 GN=SERPINB14 PE=1 SV=2	699	ovalbumin_sample_082621_02.29233.29233.4	controllerType=0 controllerNumber=1 scan=29233	51.9831	1
36502:4	1	K.YN[+1549.565]LTSVLMAMGITDVFSSSANLSGISSAESLK.I	HexNAc(3)Hex(4)Fuc(2)	complex fucosylated	N[+1550]	1211.55	4	4843.17	4843.19	0	-4.1	292	Specific	412.96	117.37	24.42	5.86	173	>sp|P01012|OVAL_CHICK Ovalbumin OS=Gallus gallus OX=9031 GN=SERPINB14 PE=1 SV=2	699	ovalbumin_sample_082621_02.28591.28591.4	controllerType=0 controllerNumber=1 scan=28591	51.1441	1
36807:5	1	K.YN[+2407.852]LTSVLMAMGITDVFSSSANLSGISSAESLK.I	HexNAc(5)Hex(5)NeuAc(2)	complex sialylated	N[+2408]	1140.91	5	5700.53	5701.48	-1	8.7	292	Specific	443.24	80.23	3.3	3.33	173	>sp|P01012|OVAL_CHICK Ovalbumin OS=Gallus gallus OX=9031 GN=SERPINB14 PE=1 SV=2	699	ovalbumin_sample_082621_02.28808.28808.2	controllerType=0 controllerNumber=1 scan=28808	51.4274	1
35552:4	1	K.YN[+2222.808]LTSVLMAMGITDVFSSSANLSGISSAESLK.I	HexNAc(4)Hex(6)Fuc(3)	complex fucosylated	N[+2223]	1379.86	4	5516.41	5516.44	0	-4.9	292	Specific	446.34	257.33	15.14	7.89	173	>sp|P01012|OVAL_CHICK Ovalbumin OS=Gallus gallus OX=9031 GN=SERPINB14 PE=1 SV=2	699	ovalbumin_sample_082621_02.27878.27878.4	controllerType=0 controllerNumber=1 scan=27878	50.2026	1
36574:3	1	K.YN[+1736.650]LTSVLMAMGITDVFSSSANLSGISSAESLK.I	HexNAc(4)Hex(3)Fuc(3)	complex fucosylated	N[+1737]	1677.09	3	5029.24	5030.28	-1	-6.1	292	Specific	478.41	178.91	4.03	7.37	173	>sp|P01012|OVAL_CHICK Ovalbumin OS=Gallus gallus OX=9031 GN=SERPINB14 PE=1 SV=2	699	ovalbumin_sample_082621_02.28642.28642.3	controllerType=0 controllerNumber=1 scan=28642	51.2127	1
37290:4	1	K.YN[+1387.512]LTSVLMAMGITDVFSSSANLSGISSAESLK.I	HexNAc(3)Hex(3)Fuc(2)	complex fucosylated	N[+1388]	1171.03	4	4681.12	4681.14	0	-5.2	292	Specific	500.56	90.45	6.79	5.41	173	>sp|P01012|OVAL_CHICK Ovalbumin OS=Gallus gallus OX=9031 GN=SERPINB14 PE=1 SV=2	699	ovalbumin_sample_082621_02.29123.29123.4	controllerType=0 controllerNumber=1 scan=29123	51.8404	1
36545:4	1	K.YN[+1549.565]LTSVLMAMGITDVFSSSANLSGISSAESLK.I	HexNAc(3)Hex(4)Fuc(2)	complex fucosylated	N[+1550]	1211.55	4	4843.17	4843.19	0	-5.3	292	Specific	540.5	244.33	27.9	8.35	173	>sp|P01012|OVAL_CHICK Ovalbumin OS=Gallus gallus OX=9031 GN=SERPINB14 PE=1 SV=2	699	ovalbumin_sample_082621_02.28620.28620.4	controllerType=0 controllerNumber=1 scan=28620	51.1828	1
36500:4	1	K.YN[+1736.650]LTSVLMAMGITDVFSSSANLSGISSAESLK.I	HexNAc(4)Hex(3)Fuc(3)	complex fucosylated	N[+1737]	1258.32	4	5030.26	5030.28	0	-4	292	Specific	552.04	312.6	16.03	8.95	173	>sp|P01012|OVAL_CHICK Ovalbumin OS=Gallus gallus OX=9031 GN=SERPINB14 PE=1 SV=2	699	ovalbumin_sample_082621_02.28589.28589.4	controllerType=0 controllerNumber=1 scan=28589	51.1379	1
36878:4	1	K.YN[+1736.650]LTSVLMAMGITDVFSSSANLSGISSAESLK.I	HexNAc(4)Hex(3)Fuc(3)	complex fucosylated	N[+1737]	1258.32	4	5030.25	5030.28	0	-6.3	292	Specific	644.43	285.66	25.81	10.06	173	>sp|P01012|OVAL_CHICK Ovalbumin OS=Gallus gallus OX=9031 GN=SERPINB14 PE=1 SV=2	699	ovalbumin_sample_082621_02.28858.28858.4	controllerType=0 controllerNumber=1 scan=28858	51.4952	1
40221:4	1	K.YNLTSVLMAM[+15.995]GITDVFSSSAN[+1501.555]LSGISSAESLK.I	HexNAc(5)Hex(3)	complex undecorated	M[+16], N[+1502]	1203.79	4	4812.15	4811.18	1	-5.7	292	Specific	156.5	156.5	0	3.33	173	>sp|P01012|OVAL_CHICK Ovalbumin OS=Gallus gallus OX=9031 GN=SERPINB14 PE=1 SV=2	699	ovalbumin_sample_082621_02.31200.31200.4	controllerType=0 controllerNumber=1 scan=31200	54.5721	1
46211:3	1	K.YNLTSVLMAM[+15.995]GITDVFSSSAN[+1663.608]LSGISSAESLK.I	HexNAc(5)Hex(4)	complex undecorated	M[+16], N[+1664]	1658.42	3	4973.24	4973.23	0	0.8	292	Specific	186.82	186.62	0	5.2	173	>sp|P01012|OVAL_CHICK Ovalbumin OS=Gallus gallus OX=9031 GN=SERPINB14 PE=1 SV=2	699	ovalbumin_sample_082621_02.34992.34992.3	controllerType=0 controllerNumber=1 scan=34992	59.6742	1
28797:7	1	K.MEEKYNLTSVLMAMGITDVFSSSAN[+406.159]LSGISSAESLK.I	HexNAc(2)	other	N[+406]	603.148	7	4215.99	4217.01	-1	-2.5	288	Specific	441.77	81.18	5.04	3.32	173	>sp|P01012|OVAL_CHICK Ovalbumin OS=Gallus gallus OX=9031 GN=SERPINB14 PE=1 SV=2	699	ovalbumin_sample_082621_02.22924.22924.7	controllerType=0 controllerNumber=1 scan=22924	43.6814	1
41874:3	1	K.YNLTSVLMAM[+15.995]GITDVFSSSAN[+1704.635]LSGISSAESLK.I	HexNAc(6)Hex(3)	complex undecorated	M[+16], N[+1705]	1672.09	3	5014.25	5014.26	0	-2.1	292	Specific	257.21	254.38	0	7.25	173	>sp|P01012|OVAL_CHICK Ovalbumin OS=Gallus gallus OX=9031 GN=SERPINB14 PE=1 SV=2	699	ovalbumin_sample_082621_02.32251.32251.3	controllerType=0 controllerNumber=1 scan=32251	55.9618	1
40167:4	1	K.YNLTSVLM[+15.995]AMGITDVFSSSAN[+1501.555]LSGISSAESLK.I	HexNAc(5)Hex(3)	complex undecorated	M[+16], N[+1502]	1203.79	4	4812.16	4811.18	1	-5.2	292	Specific	268.97	268.97	0	6.94	173	>sp|P01012|OVAL_CHICK Ovalbumin OS=Gallus gallus OX=9031 GN=SERPINB14 PE=1 SV=2	699	ovalbumin_sample_082621_02.31159.31159.4	controllerType=0 controllerNumber=1 scan=31159	54.5187	1
46216:4	1	K.YNLTSVLM[+15.995]AMGITDVFSSSAN[+1419.502]LSGISSAESLK.I	HexNAc(3)Hex(5)	complex undecorated	M[+16], N[+1420]	1183.04	4	4729.13	4729.13	0	0.4	292	Specific	272.71	272.71	0	6.8	173	>sp|P01012|OVAL_CHICK Ovalbumin OS=Gallus gallus OX=9031 GN=SERPINB14 PE=1 SV=2	699	ovalbumin_sample_082621_02.34995.34995.4	controllerType=0 controllerNumber=1 scan=34995	59.6777	1
37562:4	1	K.YN[+0.984]LTSVLMAMGITDVFSSSAN[+1549.565]LSGISSAESLK.I	HexNAc(3)Hex(4)Fuc(2)	complex fucosylated	N[+1][+1550]	1211.55	4	4843.17	4844.18	-1	-1.3	292	Specific	278.57	205.95	37.77	6.55	173	>sp|P01012|OVAL_CHICK Ovalbumin OS=Gallus gallus OX=9031 GN=SERPINB14 PE=1 SV=2	699	ovalbumin_sample_082621_02.29311.29311.4	controllerType=0 controllerNumber=1 scan=29311	52.0838	1
37246:4	1	K.YN[+0.984]LTSVLMAMGITDVFSSSAN[+1444.534]LSGISSAESLK.I	HexNAc(4)Hex(3)Fuc(1)	complex fucosylated	N[+1][+1445]	1185.54	4	4739.13	4739.15	0	-3	292	Specific	278.79	139.83	13.84	4.41	173	>sp|P01012|OVAL_CHICK Ovalbumin OS=Gallus gallus OX=9031 GN=SERPINB14 PE=1 SV=2	699	ovalbumin_sample_082621_02.29095.29095.4	controllerType=0 controllerNumber=1 scan=29095	51.8027	1
41704:3	1	K.YNLTSVLMAM[+15.995]GITDVFSSSAN[+1866.688]LSGISSAESLK.I	HexNAc(6)Hex(4)	complex undecorated	M[+16], N[+1867]	1726.11	3	5176.31	5176.31	0	0.4	292	Specific	287.99	244.89	0	7.27	173	>sp|P01012|OVAL_CHICK Ovalbumin OS=Gallus gallus OX=9031 GN=SERPINB14 PE=1 SV=2	699	ovalbumin_sample_082621_02.32138.32138.3	controllerType=0 controllerNumber=1 scan=32138	55.8141	1
46220:3	1	K.YNLTSVLMAM[+15.995]GITDVFSSSAN[+1460.529]LSGISSAESLK.I	HexNAc(4)Hex(4)	complex undecorated	M[+16], N[+1461]	1590.72	3	4770.16	4770.15	0	1.1	292	Specific	306.72	263.64	9.42	7.58	173	>sp|P01012|OVAL_CHICK Ovalbumin OS=Gallus gallus OX=9031 GN=SERPINB14 PE=1 SV=2	699	ovalbumin_sample_082621_02.34998.34998.3	controllerType=0 controllerNumber=1 scan=34998	59.6813	1
37217:4	1	K.YN[+0.984]LTSVLMAMGITDVFSSSAN[+1996.750]LSGISSAESLK.I	HexNAc(6)Hex(3)Fuc(2)	complex fucosylated	N[+1][+1997]	1323.34	4	5290.35	5291.36	-1	-2.1	292	Specific	311.39	256.71	32.21	7.59	173	>sp|P01012|OVAL_CHICK Ovalbumin OS=Gallus gallus OX=9031 GN=SERPINB14 PE=1 SV=2	699	ovalbumin_sample_082621_02.29080.29080.4	controllerType=0 controllerNumber=1 scan=29080	51.7839	1
41586:4	1	K.YN[+1866.688]LTSVLMAM[+15.995]GITDVFSSSANLSGISSAESLK.I	HexNAc(6)Hex(4)	complex undecorated	M[+16], N[+1867]	1294.84	4	5176.32	5176.31	0	1.9	292	Specific	348.4	311.27	2.99	8.07	173	>sp|P01012|OVAL_CHICK Ovalbumin OS=Gallus gallus OX=9031 GN=SERPINB14 PE=1 SV=2	699	ovalbumin_sample_082621_02.32064.32064.4	controllerType=0 controllerNumber=1 scan=32064	55.7173	1
41745:3	1	K.YNLTSVLMAM[+15.995]GITDVFSSSAN[+1581.555]LSGISSAESLK.I	HexNAc(3)Hex(6)	complex undecorated	M[+16], N[+1582]	1631.06	3	4891.17	4891.18	0	-0.6	292	Specific	353.92	353.92	0	8.9	173	>sp|P01012|OVAL_CHICK Ovalbumin OS=Gallus gallus OX=9031 GN=SERPINB14 PE=1 SV=2	699	ovalbumin_sample_082621_02.32163.32163.3	controllerType=0 controllerNumber=1 scan=32163	55.8441	1
41816:3	1	K.YN[+1460.529]LTSVLMAM[+15.995]GITDVFSSSANLSGISSAESLK.I	HexNAc(4)Hex(4)	complex undecorated	M[+16], N[+1461]	1590.72	3	4770.16	4770.15	0	1.1	292	Specific	403.71	188.8	0	7.52	173	>sp|P01012|OVAL_CHICK Ovalbumin OS=Gallus gallus OX=9031 GN=SERPINB14 PE=1 SV=2	699	ovalbumin_sample_082621_02.32214.32214.3	controllerType=0 controllerNumber=1 scan=32214	55.9135	1
41823:4	1	K.YN[+1460.529]LTSVLM[+15.995]AMGITDVFSSSANLSGISSAESLK.I	HexNAc(4)Hex(4)	complex undecorated	M[+16], N[+1461]	1193.29	4	4770.15	4770.15	0	0.1	292	Specific	408.57	224.23	1.67	8.27	173	>sp|P01012|OVAL_CHICK Ovalbumin OS=Gallus gallus OX=9031 GN=SERPINB14 PE=1 SV=2	699	ovalbumin_sample_082621_02.32218.32218.4	controllerType=0 controllerNumber=1 scan=32218	55.9183	1
41925:3	1	K.YNLTSVLM[+15.995]AMGITDVFSSSAN[+1257.449]LSGISSAESLK.I	HexNAc(3)Hex(4)	complex undecorated	M[+16], N[+1257]	1523.03	3	4567.07	4567.07	0	-0.3	292	Specific	427.86	299.49	0	8.85	173	>sp|P01012|OVAL_CHICK Ovalbumin OS=Gallus gallus OX=9031 GN=SERPINB14 PE=1 SV=2	699	ovalbumin_sample_082621_02.32290.32290.3	controllerType=0 controllerNumber=1 scan=32290	56.0128	1
41650:4	1	K.YN[+1663.608]LTSVLMAM[+15.995]GITDVFSSSANLSGISSAESLK.I	HexNAc(5)Hex(4)	complex undecorated	M[+16], N[+1664]	1244.06	4	4973.24	4973.23	0	0.9	292	Specific	443.65	282.77	4.15	8.68	173	>sp|P01012|OVAL_CHICK Ovalbumin OS=Gallus gallus OX=9031 GN=SERPINB14 PE=1 SV=2	699	ovalbumin_sample_082621_02.32106.32106.4	controllerType=0 controllerNumber=1 scan=32106	55.7717	1
41661:3	1	K.YN[+1663.608]LTSVLM[+15.995]AMGITDVFSSSANLSGISSAESLK.I	HexNAc(5)Hex(4)	complex undecorated	M[+16], N[+1664]	1658.42	3	4973.24	4973.23	0	1.4	292	Specific	465.91	261.37	0	8.16	173	>sp|P01012|OVAL_CHICK Ovalbumin OS=Gallus gallus OX=9031 GN=SERPINB14 PE=1 SV=2	699	ovalbumin_sample_082621_02.32113.32113.3	controllerType=0 controllerNumber=1 scan=32113	55.7801	1
46205:3	1	K.YN[+1419.502]LTSVLMAM[+15.995]GITDVFSSSANLSGISSAESLK.I	HexNAc(3)Hex(5)	complex undecorated	M[+16], N[+1420]	1577.05	3	4729.13	4729.13	0	1.4	292	Specific	550.03	312.64	0	9.17	173	>sp|P01012|OVAL_CHICK Ovalbumin OS=Gallus gallus OX=9031 GN=SERPINB14 PE=1 SV=2	699	ovalbumin_sample_082621_02.34988.34988.3	controllerType=0 controllerNumber=1 scan=34988	59.6653	1
41968:4	1	K.YN[+1257.449]LTSVLM[+15.995]AMGITDVFSSSANLSGISSAESLK.I	HexNAc(3)Hex(4)	complex undecorated	M[+16], N[+1257]	1142.53	4	4567.08	4567.07	0	1.6	292	Specific	595.98	299.28	1.89	9.76	173	>sp|P01012|OVAL_CHICK Ovalbumin OS=Gallus gallus OX=9031 GN=SERPINB14 PE=1 SV=2	699	ovalbumin_sample_082621_02.32321.32321.4	controllerType=0 controllerNumber=1 scan=32321	56.0541	1
46207:3	1	K.YN[+1257.449]LTSVLMAM[+15.995]GITDVFSSSANLSGISSAESLK.I	HexNAc(3)Hex(4)	complex undecorated	M[+16], N[+1257]	1523.03	3	4567.08	4567.07	0	1.2	292	Specific	608.37	263.89	19.1	10.31	173	>sp|P01012|OVAL_CHICK Ovalbumin OS=Gallus gallus OX=9031 GN=SERPINB14 PE=1 SV=2	699	ovalbumin_sample_082621_02.34989.34989.3	controllerType=0 controllerNumber=1 scan=34989	59.6697	1
41806:3	1	K.YN[+1419.502]LTSVLM[+15.995]AMGITDVFSSSANLSGISSAESLK.I	HexNAc(3)Hex(5)	complex undecorated	M[+16], N[+1420]	1577.05	3	4729.13	4729.13	0	1.1	292	Specific	613.68	277.51	11.42	10.27	173	>sp|P01012|OVAL_CHICK Ovalbumin OS=Gallus gallus OX=9031 GN=SERPINB14 PE=1 SV=2	699	ovalbumin_sample_082621_02.32206.32206.3	controllerType=0 controllerNumber=1 scan=32206	55.903	1
41815:4	1	K.YN[+1419.502]LTSVLMAM[+15.995]GITDVFSSSANLSGISSAESLK.I	HexNAc(3)Hex(5)	complex undecorated	M[+16], N[+1420]	1183.04	4	4729.13	4729.13	0	0.7	292	Specific	630.3	284.48	0.39	10.81	173	>sp|P01012|OVAL_CHICK Ovalbumin OS=Gallus gallus OX=9031 GN=SERPINB14 PE=1 SV=2	699	ovalbumin_sample_082621_02.32213.32213.4	controllerType=0 controllerNumber=1 scan=32213	55.9123	1
46197:3	1	K.YN[+1419.502]LTSVLMAM[+15.995]GITDVFSSSANLSGISSAESLK.I	HexNAc(3)Hex(5)	complex undecorated	M[+16], N[+1420]	1577.04	3	4729.11	4729.13	0	-2.6	292	Specific	642.71	226.29	19.93	10.15	173	>sp|P01012|OVAL_CHICK Ovalbumin OS=Gallus gallus OX=9031 GN=SERPINB14 PE=1 SV=2	699	ovalbumin_sample_082621_02.34982.34982.3	controllerType=0 controllerNumber=1 scan=34982	59.6579	1
41530:3	1	K.YN[+1460.529]LTSVLM[+15.995]AMGITDVFSSSAN[+0.984]LSGISSAESLK.I	HexNAc(4)Hex(4)	complex undecorated	M[+16], N[+1][+1461]	1591.38	3	4772.13	4771.14	1	-2	292	Specific	150.75	150.75	0	4.07	173	>sp|P01012|OVAL_CHICK Ovalbumin OS=Gallus gallus OX=9031 GN=SERPINB14 PE=1 SV=2	699	ovalbumin_sample_082621_02.32032.32032.3	controllerType=0 controllerNumber=1 scan=32032	55.6747	1
41529:3	1	K.YN[+1298.476]LTSVLM[+15.995]AMGITDVFSSSAN[+0.984]LSGISSAESLK.I	HexNAc(4)Hex(3)	complex undecorated	M[+16], N[+1][+1298]	1537.36	3	4610.08	4609.08	1	-2	292	Specific	172.24	98.02	0	3.44	173	>sp|P01012|OVAL_CHICK Ovalbumin OS=Gallus gallus OX=9031 GN=SERPINB14 PE=1 SV=2	699	ovalbumin_sample_082621_02.32031.32031.3	controllerType=0 controllerNumber=1 scan=32031	55.6735	1
40451:4	1	K.YN[+0.984]LTSVLM[+15.995]AMGITDVFSSSAN[+1298.476]LSGISSAESLK.I	HexNAc(4)Hex(3)	complex undecorated	M[+16], N[+1][+1298]	1153.27	4	4610.08	4609.08	1	-2.3	292	Specific	172.63	113.34	0	3.33	173	>sp|P01012|OVAL_CHICK Ovalbumin OS=Gallus gallus OX=9031 GN=SERPINB14 PE=1 SV=2	699	ovalbumin_sample_082621_02.31349.31349.4	controllerType=0 controllerNumber=1 scan=31349	54.7671	1
41722:3	1	K.YN[+0.984]LTSVLM[+15.995]AMGITDVFSSSAN[+1460.529]LSGISSAESLK.I	HexNAc(4)Hex(4)	complex undecorated	M[+16], N[+1][+1461]	1591.39	3	4772.14	4771.14	1	1.2	292	Specific	182.93	182.93	0	5.2	173	>sp|P01012|OVAL_CHICK Ovalbumin OS=Gallus gallus OX=9031 GN=SERPINB14 PE=1 SV=2	699	ovalbumin_sample_082621_02.32149.32149.3	controllerType=0 controllerNumber=1 scan=32149	55.8273	1
40260:4	1	K.YN[+0.984]LTSVLM[+15.995]AMGITDVFSSSAN[+1460.529]LSGISSAESLK.I	HexNAc(4)Hex(4)	complex undecorated	M[+16], N[+1][+1461]	1193.79	4	4772.12	4771.14	1	-4	292	Specific	250.21	211.68	0	5.68	173	>sp|P01012|OVAL_CHICK Ovalbumin OS=Gallus gallus OX=9031 GN=SERPINB14 PE=1 SV=2	699	ovalbumin_sample_082621_02.31226.31226.4	controllerType=0 controllerNumber=1 scan=31226	54.6074	1
41579:3	1	K.YN[+1298.476]LTSVLMAM[+15.995]GITDVFSSSAN[+0.984]LSGISSAESLK.I	HexNAc(4)Hex(3)	complex undecorated	M[+16], N[+1][+1298]	1537.37	3	4610.09	4609.08	1	0.7	292	Specific	259.02	206	0	6.66	173	>sp|P01012|OVAL_CHICK Ovalbumin OS=Gallus gallus OX=9031 GN=SERPINB14 PE=1 SV=2	699	ovalbumin_sample_082621_02.32059.32059.3	controllerType=0 controllerNumber=1 scan=32059	55.7113	1
40075:4	1	K.YN[+0.984]LTSVLM[+15.995]AMGITDVFSSSAN[+1704.635]LSGISSAESLK.I	HexNAc(6)Hex(3)	complex undecorated	M[+16], N[+1][+1705]	1254.82	4	5016.24	5015.24	1	-0.9	292	Specific	269.84	257.69	0	7.58	173	>sp|P01012|OVAL_CHICK Ovalbumin OS=Gallus gallus OX=9031 GN=SERPINB14 PE=1 SV=2	699	ovalbumin_sample_082621_02.31105.31105.4	controllerType=0 controllerNumber=1 scan=31105	54.4502	1
40720:4	1	K.YN[+0.984]LTSVLMAM[+15.995]GITDVFSSSAN[+1501.555]LSGISSAESLK.I	HexNAc(5)Hex(3)	complex undecorated	M[+16], N[+1][+1502]	1203.8	4	4812.16	4812.16	0	-0.4	292	Specific	273.14	113.37	6.39	4.7	173	>sp|P01012|OVAL_CHICK Ovalbumin OS=Gallus gallus OX=9031 GN=SERPINB14 PE=1 SV=2	699	ovalbumin_sample_082621_02.31519.31519.4	controllerType=0 controllerNumber=1 scan=31519	54.9937	1
40256:3	1	K.YN[+1460.529]LTSVLM[+15.995]AMGITDVFSSSAN[+0.984]LSGISSAESLK.I	HexNAc(4)Hex(4)	complex undecorated	M[+16], N[+1][+1461]	1591.38	3	4772.13	4771.14	1	-2.7	292	Specific	289.54	228.18	0	6.79	173	>sp|P01012|OVAL_CHICK Ovalbumin OS=Gallus gallus OX=9031 GN=SERPINB14 PE=1 SV=2	699	ovalbumin_sample_082621_02.31224.31224.3	controllerType=0 controllerNumber=1 scan=31224	54.605	1
38723:5	1	R.MKMEEKYNLTSVLMAMGITDVFSSSAN[+1548.545]LSGISSAESLK.I	HexNAc(3)Hex(4)NeuAc(1)	complex sialylated	N[+1549]	1124.71	5	5619.54	5618.53	1	0.7	286	Specific	236.65	0.33	0.33	2.8	218	>sp|P01012|OVAL_CHICK Ovalbumin OS=Gallus gallus OX=9031 GN=SERPINB14 PE=1 SV=2	699	ovalbumin_sample_082621_01.29762.29762.5	controllerType=0 controllerNumber=1 scan=29762	52.957	2
43610:5	1	R.MKMEEKYN[+1736.650]LTSVLMAMGITDVFSSSANLSGISSAESLK.I	HexNAc(4)Hex(3)Fuc(3)	complex fucosylated	N[+1737]	1162.13	5	5806.61	5806.63	0	-4	286	Specific	301.01	4.11	4.11	3.1	218	>sp|P01012|OVAL_CHICK Ovalbumin OS=Gallus gallus OX=9031 GN=SERPINB14 PE=1 SV=2	699	ovalbumin_sample_082621_01.32889.32889.5	controllerType=0 controllerNumber=1 scan=32889	57.0597	2
45449:5	1	R.M[+15.995]KMEEKYN[+1257.449]LTSVLMAMGITDVFSSSANLSGISSAESLK.I	HexNAc(3)Hex(4)	complex undecorated	M[+16], N[+1257]	1069.29	5	5342.43	5343.43	-1	0.5	286	Specific	230.15	189.35	1.2	3.32	218	>sp|P01012|OVAL_CHICK Ovalbumin OS=Gallus gallus OX=9031 GN=SERPINB14 PE=1 SV=2	699	ovalbumin_sample_082621_01.34017.34017.5	controllerType=0 controllerNumber=1 scan=34017	58.5523	2
42091:5	1	R.MKMEEKYN[+1460.529]LTSVLM[+15.995]AMGITDVFSSSANLSGISSAESLK.I	HexNAc(4)Hex(4)	complex undecorated	M[+16], N[+1461]	1110.3	5	5547.47	5546.51	1	-7.8	286	Specific	249.5	20.95	0	2.09	218	>sp|P01012|OVAL_CHICK Ovalbumin OS=Gallus gallus OX=9031 GN=SERPINB14 PE=1 SV=2	699	ovalbumin_sample_082621_01.31960.31960.5	controllerType=0 controllerNumber=1 scan=31960	55.84	2
45277:5	1	R.MKM[+15.995]EEKYN[+1419.502]LTSVLMAMGITDVFSSSANLSGISSAESLK.I	HexNAc(3)Hex(5)	complex undecorated	M[+16], N[+1420]	1101.9	5	5505.48	5505.48	0	0.6	286	Specific	279.75	86.45	6.17	3.36	218	>sp|P01012|OVAL_CHICK Ovalbumin OS=Gallus gallus OX=9031 GN=SERPINB14 PE=1 SV=2	699	ovalbumin_sample_082621_01.33909.33909.5	controllerType=0 controllerNumber=1 scan=33909	58.4097	2
42306:5	1	R.MKM[+15.995]EEKYN[+1216.423]LTSVLMAMGITDVFSSSANLSGISSAESLK.I	HexNAc(2)Hex(5)	high mannose	M[+16], N[+1216]	1061.28	5	5302.36	5302.4	0	-7.9	286	Specific	292.67	70.09	3.93	2.34	218	>sp|P01012|OVAL_CHICK Ovalbumin OS=Gallus gallus OX=9031 GN=SERPINB14 PE=1 SV=2	699	ovalbumin_sample_082621_01.32094.32094.5	controllerType=0 controllerNumber=1 scan=32094	56.0178	2
42443:5	1	R.MKMEEKYN[+1054.370]LTSVLMAM[+15.995]GITDVFSSSANLSGISSAESLK.I	HexNAc(2)Hex(4)	high mannose	M[+16], N[+1054]	1029.07	5	5141.31	5140.35	1	-8.8	286	Specific	373.3	147.04	0	3.11	218	>sp|P01012|OVAL_CHICK Ovalbumin OS=Gallus gallus OX=9031 GN=SERPINB14 PE=1 SV=2	699	ovalbumin_sample_082621_01.32177.32177.5	controllerType=0 controllerNumber=1 scan=32177	56.1258	2
40105:5	1	K.MEEKYNLTSVLMAMGITDVFSSSAN[+1996.750]LSGISSAESLK.I	HexNAc(6)Hex(3)Fuc(2)	complex fucosylated	N[+1997]	1162.33	5	5807.6	5807.6	0	1	288	Specific	229.29	34.83	14.33	2.5	218	>sp|P01012|OVAL_CHICK Ovalbumin OS=Gallus gallus OX=9031 GN=SERPINB14 PE=1 SV=2	699	ovalbumin_sample_082621_01.30708.30708.5	controllerType=0 controllerNumber=1 scan=30708	54.1983	2
40418:5	1	K.MEEKYN[+1590.592]LTSVLMAMGITDVFSSSANLSGISSAESLK.I	HexNAc(4)Hex(3)Fuc(2)	complex fucosylated	N[+1591]	1080.9	5	5400.46	5401.44	-1	3.6	288	Specific	248.27	107.94	5.92	2.93	218	>sp|P01012|OVAL_CHICK Ovalbumin OS=Gallus gallus OX=9031 GN=SERPINB14 PE=1 SV=2	699	ovalbumin_sample_082621_01.30914.30914.5	controllerType=0 controllerNumber=1 scan=30914	54.4708	2
40189:5	1	K.MEEKYN[+1752.645]LTSVLMAMGITDVFSSSANLSGISSAESLK.I	HexNAc(4)Hex(4)Fuc(2)	complex fucosylated	N[+1753]	1113.31	5	5562.5	5563.49	-1	1.8	288	Specific	255.25	169.21	7.98	3.36	218	>sp|P01012|OVAL_CHICK Ovalbumin OS=Gallus gallus OX=9031 GN=SERPINB14 PE=1 SV=2	699	ovalbumin_sample_082621_01.30763.30763.5	controllerType=0 controllerNumber=1 scan=30763	54.2727	2
37294:4	1	K.YNLTSVLMAMGITDVFSSSAN[+1710.598]LSGISSAESLK.I	HexNAc(3)Hex(4)Fuc(1)NeuGc(1)	complex sialylated+fucosylated	N[+1711]	1251.81	4	5004.22	5004.23	0	-1.6	292	Specific	164.54	84	5.08	2.98	173	>sp|P01012|OVAL_CHICK Ovalbumin OS=Gallus gallus OX=9031 GN=SERPINB14 PE=1 SV=2	699	ovalbumin_sample_082621_02.29125.29125.4	controllerType=0 controllerNumber=1 scan=29125	51.8428	1
40260:5	1	K.MEEKYN[+1590.592]LTSVLMAMGITDVFSSSANLSGISSAESLK.I	HexNAc(4)Hex(3)Fuc(2)	complex fucosylated	N[+1591]	1080.89	5	5400.45	5401.44	-1	1.5	288	Specific	316.25	157.24	10.43	4.08	218	>sp|P01012|OVAL_CHICK Ovalbumin OS=Gallus gallus OX=9031 GN=SERPINB14 PE=1 SV=2	699	ovalbumin_sample_082621_01.30809.30809.5	controllerType=0 controllerNumber=1 scan=30809	54.332	2
38720:6	1	K.MEEKYNLTSVLMAMGITDVFSSSAN[+1809.666]LSGISSAESLK.I	HexNAc(5)Hex(4)Fuc(1)	complex fucosylated	N[+1810]	937.428	6	5619.53	5620.51	-1	4	288	Specific	327.4	6.14	0.65	2.79	218	>sp|P01012|OVAL_CHICK Ovalbumin OS=Gallus gallus OX=9031 GN=SERPINB14 PE=1 SV=2	699	ovalbumin_sample_082621_01.29760.29760.6	controllerType=0 controllerNumber=1 scan=29760	52.9546	2
36749:4	1	K.MEEKYN[+1298.476]LTSVLMAMGITDVFSSSAN[+0.984]LSGISSAESLK.I	HexNAc(4)Hex(3)	complex undecorated	N[+1][+1298]	1278.58	4	5111.29	5110.31	1	-4	288	Specific	218.31	158.44	25.51	2.16	218	>sp|P01012|OVAL_CHICK Ovalbumin OS=Gallus gallus OX=9031 GN=SERPINB14 PE=1 SV=2	699	ovalbumin_sample_082621_01.28390.28390.2	controllerType=0 controllerNumber=1 scan=28390	51.1581	2
36794:4	1	K.MEEKYNLTSVLMAM[+15.995]GITDVFSSSAN[+1257.449]LSGISSAESLK.I	HexNAc(3)Hex(4)	complex undecorated	M[+16], N[+1257]	1272.07	4	5085.25	5084.29	1	-8.6	288	Specific	223.17	100.01	0	2.49	218	>sp|P01012|OVAL_CHICK Ovalbumin OS=Gallus gallus OX=9031 GN=SERPINB14 PE=1 SV=2	699	ovalbumin_sample_082621_01.28425.28425.4	controllerType=0 controllerNumber=1 scan=28425	51.2053	2
42495:4	1	K.MEEKYN[+0.984]LTSVLMAMGITDVFSSSAN[+1216.423]LSGISSAESLK.I	HexNAc(2)Hex(5)	high mannose	N[+1][+1216]	1258.07	4	5029.25	5028.26	1	-1.7	288	Specific	284.45	23.96	23.96	3.4	218	>sp|P01012|OVAL_CHICK Ovalbumin OS=Gallus gallus OX=9031 GN=SERPINB14 PE=1 SV=2	699	ovalbumin_sample_082621_01.32210.32210.4	controllerType=0 controllerNumber=1 scan=32210	56.1696	2
36616:4	1	K.MEEKYN[+1298.476]LTSVLMAM[+15.995]GITDVFSSSANLSGISSAESLK.I	HexNAc(4)Hex(3)	complex undecorated	M[+16], N[+1298]	1282.07	4	5125.28	5125.32	0	-8.7	288	Specific	314.6	160.92	0	3.39	218	>sp|P01012|OVAL_CHICK Ovalbumin OS=Gallus gallus OX=9031 GN=SERPINB14 PE=1 SV=2	699	ovalbumin_sample_082621_01.28295.28295.4	controllerType=0 controllerNumber=1 scan=28295	51.0299	2
36699:4	1	K.MEEKYN[+0.984]LTSVLM[+15.995]AMGITDVFSSSAN[+1298.476]LSGISSAESLK.I	HexNAc(4)Hex(3)	complex undecorated	M[+16], N[+1][+1298]	1282.58	4	5127.28	5126.3	1	-4.9	288	Specific	319.68	64.07	35.43	2.32	218	>sp|P01012|OVAL_CHICK Ovalbumin OS=Gallus gallus OX=9031 GN=SERPINB14 PE=1 SV=2	699	ovalbumin_sample_082621_01.28355.28355.4	controllerType=0 controllerNumber=1 scan=28355	51.111	2
47146:4	1	K.YN[+1663.608]LTSVLMAMGITDVFSSSANLSGISSAESLK.I	HexNAc(5)Hex(4)	complex undecorated	N[+1664]	1239.81	4	4956.23	4957.24	-1	-0.5	292	Specific	152.55	62.29	6.62	2.51	218	>sp|P01012|OVAL_CHICK Ovalbumin OS=Gallus gallus OX=9031 GN=SERPINB14 PE=1 SV=2	699	ovalbumin_sample_082621_01.35075.35075.5	controllerType=0 controllerNumber=1 scan=35075	59.9463	2
37088:4	1	K.YNLTSVLMAMGITDVFSSSAN[+1549.565]LSGISSAESLK.I	HexNAc(3)Hex(4)Fuc(2)	complex fucosylated	N[+1550]	1211.55	4	4843.16	4843.19	0	-6.7	292	Specific	165.15	120.27	14.66	3.13	218	>sp|P01012|OVAL_CHICK Ovalbumin OS=Gallus gallus OX=9031 GN=SERPINB14 PE=1 SV=2	699	ovalbumin_sample_082621_01.28626.28626.4	controllerType=0 controllerNumber=1 scan=28626	51.4694	2
39118:4	1	K.YNLTSVLMAMGITDVFSSSAN[+1736.650]LSGISSAESLK.I	HexNAc(4)Hex(3)Fuc(3)	complex fucosylated	N[+1737]	1258.31	4	5030.23	5030.28	0	-8.7	292	Specific	174.01	174.01	14.96	3.45	218	>sp|P01012|OVAL_CHICK Ovalbumin OS=Gallus gallus OX=9031 GN=SERPINB14 PE=1 SV=2	699	ovalbumin_sample_082621_01.30013.30013.4	controllerType=0 controllerNumber=1 scan=30013	53.285	2
42374:4	1	K.YNLTSVLMAMGITDVFSSSAN[+1736.650]LSGISSAESLK.I	HexNAc(4)Hex(3)Fuc(3)	complex fucosylated	N[+1737]	1258.32	4	5030.26	5030.28	0	-4.1	292	Specific	221.42	124.83	4.47	4.53	218	>sp|P01012|OVAL_CHICK Ovalbumin OS=Gallus gallus OX=9031 GN=SERPINB14 PE=1 SV=2	699	ovalbumin_sample_082621_01.32135.32135.4	controllerType=0 controllerNumber=1 scan=32135	56.0714	2
36700:4	1	K.YN[+1996.750]LTSVLMAMGITDVFSSSANLSGISSAESLK.I	HexNAc(6)Hex(3)Fuc(2)	complex fucosylated	N[+1997]	1323.59	4	5291.35	5290.38	1	-6.1	292	Specific	227.38	194.04	9.99	5.83	218	>sp|P01012|OVAL_CHICK Ovalbumin OS=Gallus gallus OX=9031 GN=SERPINB14 PE=1 SV=2	699	ovalbumin_sample_082621_01.28356.28356.4	controllerType=0 controllerNumber=1 scan=28356	51.1122	2
37536:4	1	K.YNLTSVLMAMGITDVFSSSAN[+1444.534]LSGISSAESLK.I	HexNAc(4)Hex(3)Fuc(1)	complex fucosylated	N[+1445]	1185.04	4	4737.13	4738.16	-1	-6.9	292	Specific	231.08	66.56	0.99	3	218	>sp|P01012|OVAL_CHICK Ovalbumin OS=Gallus gallus OX=9031 GN=SERPINB14 PE=1 SV=2	699	ovalbumin_sample_082621_01.28916.28916.4	controllerType=0 controllerNumber=1 scan=28916	51.8485	2
37225:4	1	K.YN[+0.984]LTSVLMAMGITDVFSSSAN[+1710.598]LSGISSAESLK.I	HexNAc(3)Hex(4)Fuc(1)NeuGc(1)	complex sialylated+fucosylated	N[+1][+1711]	1252.06	4	5005.22	5005.21	0	1.5	292	Specific	252.45	135.32	39.51	5.23	173	>sp|P01012|OVAL_CHICK Ovalbumin OS=Gallus gallus OX=9031 GN=SERPINB14 PE=1 SV=2	699	ovalbumin_sample_082621_02.29084.29084.4	controllerType=0 controllerNumber=1 scan=29084	51.7895	1
40472:4	1	K.YN[+1694.603]LTSVLMAMGITDVFSSSANLSGISSAESLK.I	HexNAc(3)Hex(4)Fuc(1)NeuAc(1)	complex sialylated+fucosylated	N[+1695]	1248.06	4	4989.23	4988.23	1	-1.3	292	Specific	270.42	201.02	1.34	7.41	218	>sp|P01012|OVAL_CHICK Ovalbumin OS=Gallus gallus OX=9031 GN=SERPINB14 PE=1 SV=2	699	ovalbumin_sample_082621_01.30946.30946.4	controllerType=0 controllerNumber=1 scan=30946	54.5133	2
37773:4	1	K.YN[+1549.565]LTSVLMAMGITDVFSSSANLSGISSAESLK.I	HexNAc(3)Hex(4)Fuc(2)	complex fucosylated	N[+1550]	1211.8	4	4844.16	4843.19	1	-6.8	292	Specific	271.34	192.56	8.5	5.93	218	>sp|P01012|OVAL_CHICK Ovalbumin OS=Gallus gallus OX=9031 GN=SERPINB14 PE=1 SV=2	699	ovalbumin_sample_082621_01.29084.29084.4	controllerType=0 controllerNumber=1 scan=29084	52.0684	2
39930:4	1	K.YNLTSVLMAMGITDVFSSSAN[+1897.682]LSGISSAESLK.I	HexNAc(4)Hex(4)Fuc(1)NeuAc(1)	complex sialylated+fucosylated	N[+1898]	1298.83	4	5192.3	5191.31	1	-1.7	292	Specific	276.1	276.1	1.14	8.21	218	>sp|P01012|OVAL_CHICK Ovalbumin OS=Gallus gallus OX=9031 GN=SERPINB14 PE=1 SV=2	699	ovalbumin_sample_082621_01.30596.30596.4	controllerType=0 controllerNumber=1 scan=30596	54.0516	2
38138:4	1	K.YNLTSVLMAMGITDVFSSSAN[+2393.873]LSGISSAESLK.I	HexNAc(7)Hex(6)	complex undecorated	N[+2394]	1422.87	4	5688.47	5687.5	1	-5.2	292	Specific	291.08	240.79	10.64	7.18	218	>sp|P01012|OVAL_CHICK Ovalbumin OS=Gallus gallus OX=9031 GN=SERPINB14 PE=1 SV=2	699	ovalbumin_sample_082621_01.29360.29360.4	controllerType=0 controllerNumber=1 scan=29360	52.43	2
35601:4	1	K.YNLTSVLMAMGITDVFSSSAN[+1387.512]LSGISSAESLK.I	HexNAc(3)Hex(3)Fuc(2)	complex fucosylated	N[+1388]	1171.03	4	4681.1	4681.14	0	-8.4	292	Specific	311.35	39.93	0.79	2.88	218	>sp|P01012|OVAL_CHICK Ovalbumin OS=Gallus gallus OX=9031 GN=SERPINB14 PE=1 SV=2	699	ovalbumin_sample_082621_01.27547.27547.3	controllerType=0 controllerNumber=1 scan=27547	50.0459	2
35617:4	1	K.YN[+1387.512]LTSVLMAMGITDVFSSSANLSGISSAESLK.I	HexNAc(3)Hex(3)Fuc(2)	complex fucosylated	N[+1388]	1170.78	4	4680.11	4681.14	-1	-6	292	Specific	312.58	66.2	11.99	3.26	218	>sp|P01012|OVAL_CHICK Ovalbumin OS=Gallus gallus OX=9031 GN=SERPINB14 PE=1 SV=2	699	ovalbumin_sample_082621_01.27560.27560.4	controllerType=0 controllerNumber=1 scan=27560	50.0656	2
37769:4	1	K.YNLTSVLMAMGITDVFSSSAN[+1387.512]LSGISSAESLK.I	HexNAc(3)Hex(3)Fuc(2)	complex fucosylated	N[+1388]	1171.03	4	4681.1	4681.14	0	-7.8	292	Specific	331.85	106.35	4.15	3.38	218	>sp|P01012|OVAL_CHICK Ovalbumin OS=Gallus gallus OX=9031 GN=SERPINB14 PE=1 SV=2	699	ovalbumin_sample_082621_01.29081.29081.4	controllerType=0 controllerNumber=1 scan=29081	52.0648	2
40543:4	1	K.YNLTSVLMAMGITDVFSSSAN[+1736.650]LSGISSAESLK.I	HexNAc(4)Hex(3)Fuc(3)	complex fucosylated	N[+1737]	1258.32	4	5030.25	5030.28	0	-6.1	292	Specific	331.9	259.58	1.5	7.36	218	>sp|P01012|OVAL_CHICK Ovalbumin OS=Gallus gallus OX=9031 GN=SERPINB14 PE=1 SV=2	699	ovalbumin_sample_082621_01.30994.30994.4	controllerType=0 controllerNumber=1 scan=30994	54.5749	2
36792:3	1	K.YNLTSVLMAMGITDVFSSSAN[+1736.650]LSGISSAESLK.I	HexNAc(4)Hex(3)Fuc(3)	complex fucosylated	N[+1737]	1677.42	3	5030.24	5030.28	0	-6.9	292	Specific	333.2	301.29	5.47	7.93	218	>sp|P01012|OVAL_CHICK Ovalbumin OS=Gallus gallus OX=9031 GN=SERPINB14 PE=1 SV=2	699	ovalbumin_sample_082621_01.28423.28423.3	controllerType=0 controllerNumber=1 scan=28423	51.2029	2
46712:4	1	K.YN[+1736.650]LTSVLMAMGITDVFSSSANLSGISSAESLK.I	HexNAc(4)Hex(3)Fuc(3)	complex fucosylated	N[+1737]	1258.32	4	5030.24	5030.28	0	-7.7	292	Specific	338.72	135.66	1.05	5.85	218	>sp|P01012|OVAL_CHICK Ovalbumin OS=Gallus gallus OX=9031 GN=SERPINB14 PE=1 SV=2	699	ovalbumin_sample_082621_01.34800.34800.4	controllerType=0 controllerNumber=1 scan=34800	59.5862	2
38385:4	1	K.YNLTSVLMAMGITDVFSSSAN[+2026.687]LSGISSAESLK.I	HexNAc(2)Hex(10)	complex undecorated	N[+2027]	1331.09	4	5321.34	5320.31	1	3.6	292	Specific	348.5	285.84	11.79	7.72	218	>sp|P01012|OVAL_CHICK Ovalbumin OS=Gallus gallus OX=9031 GN=SERPINB14 PE=1 SV=2	699	ovalbumin_sample_082621_01.29542.29542.4	controllerType=0 controllerNumber=1 scan=29542	52.6698	2
37327:4	1	K.YN[+1710.598]LTSVLMAMGITDVFSSSANLSGISSAESLK.I	HexNAc(3)Hex(4)Fuc(1)NeuGc(1)	complex sialylated+fucosylated	N[+1711]	1252.06	4	5005.22	5004.23	1	-1	292	Specific	371.75	179.11	6.13	7.3	218	>sp|P01012|OVAL_CHICK Ovalbumin OS=Gallus gallus OX=9031 GN=SERPINB14 PE=1 SV=2	699	ovalbumin_sample_082621_01.28785.28785.4	controllerType=0 controllerNumber=1 scan=28785	51.6802	2
36730:4	1	K.YNLTSVLMAMGITDVFSSSAN[+1710.598]LSGISSAESLK.I	HexNAc(3)Hex(4)Fuc(1)NeuGc(1)	complex sialylated+fucosylated	N[+1711]	1252.06	4	5005.23	5004.23	1	-0.4	292	Specific	258.29	197.87	10.93	6.26	166	>sp|P01012|OVAL_CHICK Ovalbumin OS=Gallus gallus OX=9031 GN=SERPINB14 PE=1 SV=2	699	ovalbumin_sample_082621_03.28811.28811.4	controllerType=0 controllerNumber=1 scan=28811	52.0195	3
39968:4	1	K.YN[+1694.603]LTSVLMAMGITDVFSSSANLSGISSAESLK.I	HexNAc(3)Hex(4)Fuc(1)NeuAc(1)	complex sialylated+fucosylated	N[+1695]	1248.06	4	4989.23	4988.23	1	-1.3	292	Specific	376.82	335.16	7	8.97	218	>sp|P01012|OVAL_CHICK Ovalbumin OS=Gallus gallus OX=9031 GN=SERPINB14 PE=1 SV=2	699	ovalbumin_sample_082621_01.30622.30622.4	controllerType=0 controllerNumber=1 scan=30622	54.087	2
40081:4	1	K.YN[+1736.650]LTSVLMAMGITDVFSSSANLSGISSAESLK.I	HexNAc(4)Hex(3)Fuc(3)	complex fucosylated	N[+1737]	1258.32	4	5030.26	5030.28	0	-4.1	292	Specific	382.78	341.63	2.82	9.23	218	>sp|P01012|OVAL_CHICK Ovalbumin OS=Gallus gallus OX=9031 GN=SERPINB14 PE=1 SV=2	699	ovalbumin_sample_082621_01.30695.30695.4	controllerType=0 controllerNumber=1 scan=30695	54.1827	2
35663:4	1	K.YNLTSVLMAMGITDVFSSSAN[+2628.967]LSGISSAESLK.I	HexNAc(6)Hex(6)Fuc(3)	complex fucosylated	N[+2629]	1481.15	4	5921.56	5922.59	-1	-5	292	Specific	384.7	384.7	10.52	9.87	218	>sp|P01012|OVAL_CHICK Ovalbumin OS=Gallus gallus OX=9031 GN=SERPINB14 PE=1 SV=2	699	ovalbumin_sample_082621_01.27592.27592.4	controllerType=0 controllerNumber=1 scan=27592	50.1078	2
35878:4	1	K.YNLTSVLMAMGITDVFSSSAN[+2060.755]LSGISSAESLK.I	HexNAc(4)Hex(5)Fuc(3)	complex fucosylated	N[+2061]	1339.09	4	5353.35	5354.38	-1	-6	292	Specific	389.38	40.48	13.82	5.88	218	>sp|P01012|OVAL_CHICK Ovalbumin OS=Gallus gallus OX=9031 GN=SERPINB14 PE=1 SV=2	699	ovalbumin_sample_082621_01.27756.27756.4	controllerType=0 controllerNumber=1 scan=27756	50.3229	2
37320:4	1	K.YN[+1549.565]LTSVLMAMGITDVFSSSANLSGISSAESLK.I	HexNAc(3)Hex(4)Fuc(2)	complex fucosylated	N[+1550]	1211.55	4	4843.17	4843.19	0	-5.1	292	Specific	396.95	116.84	0.74	5.19	218	>sp|P01012|OVAL_CHICK Ovalbumin OS=Gallus gallus OX=9031 GN=SERPINB14 PE=1 SV=2	699	ovalbumin_sample_082621_01.28780.28780.4	controllerType=0 controllerNumber=1 scan=28780	51.6742	2
35428:4	1	K.YN[+1548.545]LTSVLMAMGITDVFSSSANLSGISSAESLK.I	HexNAc(3)Hex(4)NeuAc(1)	complex sialylated	N[+1549]	1211.55	4	4843.16	4842.17	1	-3.3	292	Specific	427.19	263.22	5.45	8.08	218	>sp|P01012|OVAL_CHICK Ovalbumin OS=Gallus gallus OX=9031 GN=SERPINB14 PE=1 SV=2	699	ovalbumin_sample_082621_01.27439.27439.4	controllerType=0 controllerNumber=1 scan=27439	49.9088	2
37439:4	1	K.YN[+1387.512]LTSVLMAMGITDVFSSSANLSGISSAESLK.I	HexNAc(3)Hex(3)Fuc(2)	complex fucosylated	N[+1388]	1171.03	4	4681.11	4681.14	0	-7.3	292	Specific	434.81	176.76	28.44	5.64	218	>sp|P01012|OVAL_CHICK Ovalbumin OS=Gallus gallus OX=9031 GN=SERPINB14 PE=1 SV=2	699	ovalbumin_sample_082621_01.28854.28854.4	controllerType=0 controllerNumber=1 scan=28854	51.7669	2
36629:4	1	K.YN[+1387.512]LTSVLMAMGITDVFSSSANLSGISSAESLK.I	HexNAc(3)Hex(3)Fuc(2)	complex fucosylated	N[+1388]	1171.03	4	4681.11	4681.14	0	-5.8	292	Specific	439.1	80.42	17.01	5.05	218	>sp|P01012|OVAL_CHICK Ovalbumin OS=Gallus gallus OX=9031 GN=SERPINB14 PE=1 SV=2	699	ovalbumin_sample_082621_01.28307.28307.4	controllerType=0 controllerNumber=1 scan=28307	51.0488	2
36737:4	1	K.YN[+1549.565]LTSVLMAMGITDVFSSSANLSGISSAESLK.I	HexNAc(3)Hex(4)Fuc(2)	complex fucosylated	N[+1550]	1211.55	4	4843.16	4843.19	0	-6.8	292	Specific	505.37	121.13	26.33	6.21	218	>sp|P01012|OVAL_CHICK Ovalbumin OS=Gallus gallus OX=9031 GN=SERPINB14 PE=1 SV=2	699	ovalbumin_sample_082621_01.28382.28382.4	controllerType=0 controllerNumber=1 scan=28382	51.1484	2
36682:4	1	K.YN[+1387.512]LTSVLMAMGITDVFSSSANLSGISSAESLK.I	HexNAc(3)Hex(3)Fuc(2)	complex fucosylated	N[+1388]	1171.03	4	4681.11	4681.14	0	-7.5	292	Specific	515.06	130.85	31.37	6.21	218	>sp|P01012|OVAL_CHICK Ovalbumin OS=Gallus gallus OX=9031 GN=SERPINB14 PE=1 SV=2	699	ovalbumin_sample_082621_01.28343.28343.4	controllerType=0 controllerNumber=1 scan=28343	51.0966	2
37163:4	1	K.YN[+1736.650]LTSVLMAMGITDVFSSSANLSGISSAESLK.I	HexNAc(4)Hex(3)Fuc(3)	complex fucosylated	N[+1737]	1258.32	4	5030.24	5030.28	0	-6.6	292	Specific	530.47	306.14	47.14	8.91	218	>sp|P01012|OVAL_CHICK Ovalbumin OS=Gallus gallus OX=9031 GN=SERPINB14 PE=1 SV=2	699	ovalbumin_sample_082621_01.28679.28679.4	controllerType=0 controllerNumber=1 scan=28679	51.5413	2
36587:4	1	K.YN[+1736.650]LTSVLMAMGITDVFSSSANLSGISSAESLK.I	HexNAc(4)Hex(3)Fuc(3)	complex fucosylated	N[+1737]	1258.32	4	5030.24	5030.28	0	-7.2	292	Specific	607.1	312.3	28.84	11.14	218	>sp|P01012|OVAL_CHICK Ovalbumin OS=Gallus gallus OX=9031 GN=SERPINB14 PE=1 SV=2	699	ovalbumin_sample_082621_01.28274.28274.4	controllerType=0 controllerNumber=1 scan=28274	51.0045	2
40302:3	1	K.YNLTSVLMAM[+15.995]GITDVFSSSAN[+1704.635]LSGISSAESLK.I	HexNAc(6)Hex(3)	complex undecorated	M[+16], N[+1705]	1672.42	3	5015.24	5014.26	1	-4.3	292	Specific	151.48	151.48	0	3.4	218	>sp|P01012|OVAL_CHICK Ovalbumin OS=Gallus gallus OX=9031 GN=SERPINB14 PE=1 SV=2	699	ovalbumin_sample_082621_01.30840.30840.3	controllerType=0 controllerNumber=1 scan=30840	54.3732	2
40919:5	1	K.YN[+0.984]LTSVLMAMGITDVFSSSAN[+2465.894]LSGISSAESLK.I	HexNAc(6)Hex(5)Fuc(1)NeuAc(1)	complex sialylated+fucosylated	N[+1][+2466]	1152.7	5	5759.46	5760.51	-1	-6.7	292	Specific	156.89	125.63	37.72	2.32	218	>sp|P01012|OVAL_CHICK Ovalbumin OS=Gallus gallus OX=9031 GN=SERPINB14 PE=1 SV=2	699	ovalbumin_sample_082621_01.31229.31229.5	controllerType=0 controllerNumber=1 scan=31229	54.8816	2
42009:4	1	K.YN[+1694.603]LTSVLMAMGITDVFSSSAN[+0.984]LSGISSAESLK.I	HexNAc(3)Hex(4)Fuc(1)NeuAc(1)	complex sialylated+fucosylated	N[+1][+1695]	1248.32	4	4990.26	4989.21	1	8.4	292	Specific	164.95	140.93	60.93	2.99	218	>sp|P01012|OVAL_CHICK Ovalbumin OS=Gallus gallus OX=9031 GN=SERPINB14 PE=1 SV=2	699	ovalbumin_sample_082621_01.31908.31908.4	controllerType=0 controllerNumber=1 scan=31908	55.7735	2
42020:3	1	K.YNLTSVLMAM[+15.995]GITDVFSSSAN[+1581.555]LSGISSAESLK.I	HexNAc(3)Hex(6)	complex undecorated	M[+16], N[+1582]	1631.06	3	4891.18	4891.18	0	-0.5	292	Specific	180.54	180.54	0	5.36	218	>sp|P01012|OVAL_CHICK Ovalbumin OS=Gallus gallus OX=9031 GN=SERPINB14 PE=1 SV=2	699	ovalbumin_sample_082621_01.31916.31916.3	controllerType=0 controllerNumber=1 scan=31916	55.7831	2
40770:5	1	K.YN[+2425.887]LTSVLMAMGITDVFSSSAN[+0.984]LSGISSAESLK.I	HexNAc(5)Hex(6)Fuc(3)	complex fucosylated	N[+1][+2426]	1145.1	5	5721.45	5720.5	1	-9.8	292	Specific	209.74	140.51	36.08	3.25	218	>sp|P01012|OVAL_CHICK Ovalbumin OS=Gallus gallus OX=9031 GN=SERPINB14 PE=1 SV=2	699	ovalbumin_sample_082621_01.31135.31135.4	controllerType=0 controllerNumber=1 scan=31135	54.7604	2
41844:3	1	K.YNLTSVLMAM[+15.995]GITDVFSSSAN[+1866.688]LSGISSAESLK.I	HexNAc(6)Hex(4)	complex undecorated	M[+16], N[+1867]	1726.11	3	5176.3	5176.31	0	-1.1	292	Specific	215.19	189.48	0	5.29	218	>sp|P01012|OVAL_CHICK Ovalbumin OS=Gallus gallus OX=9031 GN=SERPINB14 PE=1 SV=2	699	ovalbumin_sample_082621_01.31801.31801.3	controllerType=0 controllerNumber=1 scan=31801	55.6337	2
40774:6	1	K.YNLTSVLM[+15.995]AMGITDVFSSSAN[+2407.852]LSGISSAESLK.I	HexNAc(5)Hex(5)NeuAc(2)	complex sialylated	M[+16], N[+2408]	953.911	6	5718.43	5717.47	1	-8	292	Specific	220.03	98.84	4.99	2.46	218	>sp|P01012|OVAL_CHICK Ovalbumin OS=Gallus gallus OX=9031 GN=SERPINB14 PE=1 SV=2	699	ovalbumin_sample_082621_01.31138.31138.6	controllerType=0 controllerNumber=1 scan=31138	54.7639	2
46683:3	1	K.YNLTSVLMAM[+15.995]GITDVFSSSAN[+1419.502]LSGISSAESLK.I	HexNAc(3)Hex(5)	complex undecorated	M[+16], N[+1420]	1577.04	3	4729.11	4729.13	0	-3.6	292	Specific	231.03	231.03	0	6.13	218	>sp|P01012|OVAL_CHICK Ovalbumin OS=Gallus gallus OX=9031 GN=SERPINB14 PE=1 SV=2	699	ovalbumin_sample_082621_01.34783.34783.3	controllerType=0 controllerNumber=1 scan=34783	59.562	2
42019:4	1	K.YNLTSVLMAM[+15.995]GITDVFSSSAN[+1581.555]LSGISSAESLK.I	HexNAc(3)Hex(6)	complex undecorated	M[+16], N[+1582]	1223.3	4	4890.17	4891.18	-1	-0.7	292	Specific	240.37	240.37	0	7.41	218	>sp|P01012|OVAL_CHICK Ovalbumin OS=Gallus gallus OX=9031 GN=SERPINB14 PE=1 SV=2	699	ovalbumin_sample_082621_01.31915.31915.4	controllerType=0 controllerNumber=1 scan=31915	55.7819	2
46634:3	1	K.YNLTSVLM[+15.995]AMGITDVFSSSAN[+1866.688]LSGISSAESLK.I	HexNAc(6)Hex(4)	complex undecorated	M[+16], N[+1867]	1726.1	3	5176.3	5176.31	0	-2.8	292	Specific	247.63	196.19	0	6.51	218	>sp|P01012|OVAL_CHICK Ovalbumin OS=Gallus gallus OX=9031 GN=SERPINB14 PE=1 SV=2	699	ovalbumin_sample_082621_01.34754.34754.3	controllerType=0 controllerNumber=1 scan=34754	59.5268	2
42445:4	1	K.YNLTSVLMAM[+15.995]GITDVFSSSAN[+1095.397]LSGISSAESLK.I	HexNAc(3)Hex(3)	complex undecorated	M[+16], N[+1095]	1102.01	4	4405.02	4405.02	0	-1	292	Specific	248.52	217.19	0	7.22	218	>sp|P01012|OVAL_CHICK Ovalbumin OS=Gallus gallus OX=9031 GN=SERPINB14 PE=1 SV=2	699	ovalbumin_sample_082621_01.32179.32179.4	controllerType=0 controllerNumber=1 scan=32179	56.1282	2
41843:4	1	K.YNLTSVLMAM[+15.995]GITDVFSSSAN[+1298.476]LSGISSAESLK.I	HexNAc(4)Hex(3)	complex undecorated	M[+16], N[+1298]	1153.02	4	4609.07	4608.1	1	-6	292	Specific	251.18	197.38	0	5.97	218	>sp|P01012|OVAL_CHICK Ovalbumin OS=Gallus gallus OX=9031 GN=SERPINB14 PE=1 SV=2	699	ovalbumin_sample_082621_01.31800.31800.4	controllerType=0 controllerNumber=1 scan=31800	55.6325	2
42545:4	1	K.YNLTSVLMAM[+15.995]GITDVFSSSAN[+1257.449]LSGISSAESLK.I	HexNAc(3)Hex(4)	complex undecorated	M[+16], N[+1257]	1142.52	4	4567.07	4567.07	0	0.1	292	Specific	263.37	240.88	0	6.65	218	>sp|P01012|OVAL_CHICK Ovalbumin OS=Gallus gallus OX=9031 GN=SERPINB14 PE=1 SV=2	699	ovalbumin_sample_082621_01.32239.32239.4	controllerType=0 controllerNumber=1 scan=32239	56.2044	2
42562:3	1	K.YNLTSVLM[+15.995]AMGITDVFSSSAN[+1257.449]LSGISSAESLK.I	HexNAc(3)Hex(4)	complex undecorated	M[+16], N[+1257]	1523.03	3	4567.07	4567.07	0	0.6	292	Specific	270.68	257.07	0	7.03	218	>sp|P01012|OVAL_CHICK Ovalbumin OS=Gallus gallus OX=9031 GN=SERPINB14 PE=1 SV=2	699	ovalbumin_sample_082621_01.32251.32251.3	controllerType=0 controllerNumber=1 scan=32251	56.2232	2
40316:4	1	K.YN[+1501.555]LTSVLMAM[+15.995]GITDVFSSSANLSGISSAESLK.I	HexNAc(5)Hex(3)	complex undecorated	M[+16], N[+1502]	1203.8	4	4812.17	4811.18	1	-2.3	292	Specific	281.59	240.79	11.18	7.92	218	>sp|P01012|OVAL_CHICK Ovalbumin OS=Gallus gallus OX=9031 GN=SERPINB14 PE=1 SV=2	699	ovalbumin_sample_082621_01.30847.30847.4	controllerType=0 controllerNumber=1 scan=30847	54.3816	2
41958:3	1	K.YNLTSVLM[+15.995]AMGITDVFSSSAN[+1581.555]LSGISSAESLK.I	HexNAc(3)Hex(6)	complex undecorated	M[+16], N[+1582]	1631.07	3	4891.18	4891.18	0	0.6	292	Specific	289.24	265.53	0	7.4	218	>sp|P01012|OVAL_CHICK Ovalbumin OS=Gallus gallus OX=9031 GN=SERPINB14 PE=1 SV=2	699	ovalbumin_sample_082621_01.31872.31872.3	controllerType=0 controllerNumber=1 scan=31872	55.7271	2
40890:5	1	K.YNLTSVLM[+15.995]AMGITDVFSSSAN[+2407.852]LSGISSAESLK.I	HexNAc(5)Hex(5)NeuAc(2)	complex sialylated	M[+16], N[+2408]	1144.49	5	5718.44	5717.47	1	-6.8	292	Specific	298.24	33.08	11.14	3.3	218	>sp|P01012|OVAL_CHICK Ovalbumin OS=Gallus gallus OX=9031 GN=SERPINB14 PE=1 SV=2	699	ovalbumin_sample_082621_01.31212.31212.5	controllerType=0 controllerNumber=1 scan=31212	54.8612	2
46693:4	1	K.YNLTSVLMAM[+15.995]GITDVFSSSAN[+1257.449]LSGISSAESLK.I	HexNAc(3)Hex(4)	complex undecorated	M[+16], N[+1257]	1142.27	4	4566.06	4567.07	-1	-2.5	292	Specific	305.81	160.44	0	5.93	218	>sp|P01012|OVAL_CHICK Ovalbumin OS=Gallus gallus OX=9031 GN=SERPINB14 PE=1 SV=2	699	ovalbumin_sample_082621_01.34789.34789.4	controllerType=0 controllerNumber=1 scan=34789	59.5729	2
41756:4	1	K.YNLTSVLMAM[+15.995]GITDVFSSSAN[+1298.476]LSGISSAESLK.I	HexNAc(4)Hex(3)	complex undecorated	M[+16], N[+1298]	1152.77	4	4608.07	4608.1	0	-6.4	292	Specific	337.4	275.7	0	7.42	218	>sp|P01012|OVAL_CHICK Ovalbumin OS=Gallus gallus OX=9031 GN=SERPINB14 PE=1 SV=2	699	ovalbumin_sample_082621_01.31746.31746.4	controllerType=0 controllerNumber=1 scan=31746	55.5595	2
42572:4	1	K.YNLTSVLM[+15.995]AMGITDVFSSSAN[+1257.449]LSGISSAESLK.I	HexNAc(3)Hex(4)	complex undecorated	M[+16], N[+1257]	1142.52	4	4567.07	4567.07	0	0.3	292	Specific	360.21	253.8	0	7.7	218	>sp|P01012|OVAL_CHICK Ovalbumin OS=Gallus gallus OX=9031 GN=SERPINB14 PE=1 SV=2	699	ovalbumin_sample_082621_01.32257.32257.4	controllerType=0 controllerNumber=1 scan=32257	56.2304	2
42435:3	1	K.YNLTSVLMAM[+15.995]GITDVFSSSAN[+1095.397]LSGISSAESLK.I	HexNAc(3)Hex(3)	complex undecorated	M[+16], N[+1095]	1469.01	3	4405.02	4405.02	0	-0.5	292	Specific	360.61	249.75	0	7.97	218	>sp|P01012|OVAL_CHICK Ovalbumin OS=Gallus gallus OX=9031 GN=SERPINB14 PE=1 SV=2	699	ovalbumin_sample_082621_01.32171.32171.3	controllerType=0 controllerNumber=1 scan=32171	56.1186	2
42066:3	1	K.YN[+1704.635]LTSVLM[+15.995]AMGITDVFSSSANLSGISSAESLK.I	HexNAc(6)Hex(3)	complex undecorated	M[+16], N[+1705]	1672.09	3	5014.26	5014.26	0	-0.2	292	Specific	365.62	285.79	0	8.17	218	>sp|P01012|OVAL_CHICK Ovalbumin OS=Gallus gallus OX=9031 GN=SERPINB14 PE=1 SV=2	699	ovalbumin_sample_082621_01.31946.31946.3	controllerType=0 controllerNumber=1 scan=31946	55.8234	2
42122:3	1	K.YN[+1460.529]LTSVLMAM[+15.995]GITDVFSSSANLSGISSAESLK.I	HexNAc(4)Hex(4)	complex undecorated	M[+16], N[+1461]	1590.72	3	4770.15	4770.15	0	0	292	Specific	370.44	224.06	0	7.64	218	>sp|P01012|OVAL_CHICK Ovalbumin OS=Gallus gallus OX=9031 GN=SERPINB14 PE=1 SV=2	699	ovalbumin_sample_082621_01.31981.31981.3	controllerType=0 controllerNumber=1 scan=31981	55.8696	2
42450:3	1	K.YN[+1419.502]LTSVLMAM[+15.995]GITDVFSSSANLSGISSAESLK.I	HexNAc(3)Hex(5)	complex undecorated	M[+16], N[+1420]	1577.05	3	4729.12	4729.13	0	-0.8	292	Specific	389.61	357.28	0	8.85	218	>sp|P01012|OVAL_CHICK Ovalbumin OS=Gallus gallus OX=9031 GN=SERPINB14 PE=1 SV=2	699	ovalbumin_sample_082621_01.32182.32182.3	controllerType=0 controllerNumber=1 scan=32182	56.1318	2
42257:3	1	K.YN[+1298.476]LTSVLMAM[+15.995]GITDVFSSSANLSGISSAESLK.I	HexNAc(4)Hex(3)	complex undecorated	M[+16], N[+1298]	1536.7	3	4608.1	4608.1	0	-0.8	292	Specific	389.73	211.59	0	7.93	218	>sp|P01012|OVAL_CHICK Ovalbumin OS=Gallus gallus OX=9031 GN=SERPINB14 PE=1 SV=2	699	ovalbumin_sample_082621_01.32064.32064.3	controllerType=0 controllerNumber=1 scan=32064	55.9776	2
42455:4	1	K.YN[+1419.502]LTSVLM[+15.995]AMGITDVFSSSANLSGISSAESLK.I	HexNAc(3)Hex(5)	complex undecorated	M[+16], N[+1420]	1183.04	4	4729.12	4729.13	0	-1.5	292	Specific	391.68	289.3	3.46	8.69	218	>sp|P01012|OVAL_CHICK Ovalbumin OS=Gallus gallus OX=9031 GN=SERPINB14 PE=1 SV=2	699	ovalbumin_sample_082621_01.32185.32185.4	controllerType=0 controllerNumber=1 scan=32185	56.1354	2
38179:4	1	K.YN[+2215.825]LTSVLM[+15.995]AMGITDVFSSSANLSGISSAESLK.I	HexNAc(7)Hex(4)Fuc(1)	complex fucosylated	M[+16], N[+2216]	1381.86	4	5524.42	5525.45	-1	-4.6	292	Specific	396.77	331.14	7.45	8.58	218	>sp|P01012|OVAL_CHICK Ovalbumin OS=Gallus gallus OX=9031 GN=SERPINB14 PE=1 SV=2	699	ovalbumin_sample_082621_01.29398.29398.4	controllerType=0 controllerNumber=1 scan=29398	52.4828	2
41926:3	1	K.YN[+1581.555]LTSVLM[+15.995]AMGITDVFSSSANLSGISSAESLK.I	HexNAc(3)Hex(6)	complex undecorated	M[+16], N[+1582]	1631.06	3	4891.18	4891.18	0	0.2	292	Specific	398.17	350.71	0.05	8.65	218	>sp|P01012|OVAL_CHICK Ovalbumin OS=Gallus gallus OX=9031 GN=SERPINB14 PE=1 SV=2	699	ovalbumin_sample_082621_01.31852.31852.3	controllerType=0 controllerNumber=1 scan=31852	55.6988	2
42220:4	1	K.YNLTSVLM[+15.995]AMGITDVFSSSAN[+1257.449]LSGISSAESLK.I	HexNAc(3)Hex(4)	complex undecorated	M[+16], N[+1257]	1142.52	4	4567.07	4567.07	0	-1.3	292	Specific	410.92	276.33	0	8.5	218	>sp|P01012|OVAL_CHICK Ovalbumin OS=Gallus gallus OX=9031 GN=SERPINB14 PE=1 SV=2	699	ovalbumin_sample_082621_01.32041.32041.5	controllerType=0 controllerNumber=1 scan=32041	55.9457	2
42185:3	1	K.YN[+1501.555]LTSVLMAM[+15.995]GITDVFSSSANLSGISSAESLK.I	HexNAc(5)Hex(3)	complex undecorated	M[+16], N[+1502]	1604.4	3	4811.18	4811.18	0	-0.7	292	Specific	426.39	361.47	1.4	9.56	218	>sp|P01012|OVAL_CHICK Ovalbumin OS=Gallus gallus OX=9031 GN=SERPINB14 PE=1 SV=2	699	ovalbumin_sample_082621_01.32019.32019.3	controllerType=0 controllerNumber=1 scan=32019	55.9193	2
42303:4	1	K.YN[+1298.476]LTSVLMAM[+15.995]GITDVFSSSANLSGISSAESLK.I	HexNAc(4)Hex(3)	complex undecorated	M[+16], N[+1298]	1152.78	4	4608.09	4608.1	0	-1	292	Specific	432.56	349.61	1.9	9.34	218	>sp|P01012|OVAL_CHICK Ovalbumin OS=Gallus gallus OX=9031 GN=SERPINB14 PE=1 SV=2	699	ovalbumin_sample_082621_01.32092.32092.4	controllerType=0 controllerNumber=1 scan=32092	56.0153	2
41975:4	1	K.YN[+1460.529]LTSVLM[+15.995]AMGITDVFSSSANLSGISSAESLK.I	HexNAc(4)Hex(4)	complex undecorated	M[+16], N[+1461]	1193.29	4	4770.15	4770.15	0	-0.8	292	Specific	447.4	242.92	1.46	8.68	218	>sp|P01012|OVAL_CHICK Ovalbumin OS=Gallus gallus OX=9031 GN=SERPINB14 PE=1 SV=2	699	ovalbumin_sample_082621_01.31883.31883.4	controllerType=0 controllerNumber=1 scan=31883	55.7402	2
46647:3	1	K.YN[+1704.635]LTSVLM[+15.995]AMGITDVFSSSANLSGISSAESLK.I	HexNAc(6)Hex(3)	complex undecorated	M[+16], N[+1705]	1672.09	3	5014.24	5014.26	0	-2.7	292	Specific	447.62	309.06	0	9.69	218	>sp|P01012|OVAL_CHICK Ovalbumin OS=Gallus gallus OX=9031 GN=SERPINB14 PE=1 SV=2	699	ovalbumin_sample_082621_01.34762.34762.3	controllerType=0 controllerNumber=1 scan=34762	59.5365	2
42121:4	1	K.YN[+1460.529]LTSVLMAM[+15.995]GITDVFSSSANLSGISSAESLK.I	HexNAc(4)Hex(4)	complex undecorated	M[+16], N[+1461]	1193.29	4	4770.15	4770.15	0	-0.5	292	Specific	450.84	290.65	0.32	8.87	218	>sp|P01012|OVAL_CHICK Ovalbumin OS=Gallus gallus OX=9031 GN=SERPINB14 PE=1 SV=2	699	ovalbumin_sample_082621_01.31980.31980.4	controllerType=0 controllerNumber=1 scan=31980	55.8684	2
46642:4	1	K.YN[+1704.635]LTSVLM[+15.995]AMGITDVFSSSANLSGISSAESLK.I	HexNAc(6)Hex(3)	complex undecorated	M[+16], N[+1705]	1254.32	4	5014.24	5014.26	0	-2.7	292	Specific	456.81	121.41	9.01	5.63	218	>sp|P01012|OVAL_CHICK Ovalbumin OS=Gallus gallus OX=9031 GN=SERPINB14 PE=1 SV=2	699	ovalbumin_sample_082621_01.34759.34759.4	controllerType=0 controllerNumber=1 scan=34759	59.5329	2
37288:4	1	K.YN[+1589.571]LTSVLMAMGITDVFSSSANLSGISSAESLK.I	HexNAc(4)Hex(3)NeuAc(1)	complex sialylated	N[+1590]	1221.8	4	4884.19	4883.2	1	-1.8	292	Specific	378.96	204.52	3.99	7.29	173	>sp|P01012|OVAL_CHICK Ovalbumin OS=Gallus gallus OX=9031 GN=SERPINB14 PE=1 SV=2	699	ovalbumin_sample_082621_02.29122.29122.4	controllerType=0 controllerNumber=1 scan=29122	51.8392	1
42184:4	1	K.YN[+1501.555]LTSVLM[+15.995]AMGITDVFSSSANLSGISSAESLK.I	HexNAc(5)Hex(3)	complex undecorated	M[+16], N[+1502]	1203.55	4	4811.17	4811.18	0	-1.7	292	Specific	471.11	278.58	1.39	9.06	218	>sp|P01012|OVAL_CHICK Ovalbumin OS=Gallus gallus OX=9031 GN=SERPINB14 PE=1 SV=2	699	ovalbumin_sample_082621_01.32018.32018.4	controllerType=0 controllerNumber=1 scan=32018	55.9181	2
46632:4	1	K.YN[+1866.688]LTSVLMAM[+15.995]GITDVFSSSANLSGISSAESLK.I	HexNAc(6)Hex(4)	complex undecorated	M[+16], N[+1867]	1294.83	4	5176.3	5176.31	0	-2.5	292	Specific	471.5	254.32	10.81	9.22	218	>sp|P01012|OVAL_CHICK Ovalbumin OS=Gallus gallus OX=9031 GN=SERPINB14 PE=1 SV=2	699	ovalbumin_sample_082621_01.34752.34752.4	controllerType=0 controllerNumber=1 scan=34752	59.5244	2
42125:4	1	K.YN[+1257.449]LTSVLMAM[+15.995]GITDVFSSSANLSGISSAESLK.I	HexNAc(3)Hex(4)	complex undecorated	M[+16], N[+1257]	1142.52	4	4567.07	4567.07	0	-0.4	292	Specific	492.52	212.45	10.21	8.23	218	>sp|P01012|OVAL_CHICK Ovalbumin OS=Gallus gallus OX=9031 GN=SERPINB14 PE=1 SV=2	699	ovalbumin_sample_082621_01.31983.31983.4	controllerType=0 controllerNumber=1 scan=31983	55.872	2
42109:4	1	K.YN[+1501.555]LTSVLMAM[+15.995]GITDVFSSSANLSGISSAESLK.I	HexNAc(5)Hex(3)	complex undecorated	M[+16], N[+1502]	1203.55	4	4811.17	4811.18	0	-1.5	292	Specific	529.28	251.86	0	9.47	218	>sp|P01012|OVAL_CHICK Ovalbumin OS=Gallus gallus OX=9031 GN=SERPINB14 PE=1 SV=2	699	ovalbumin_sample_082621_01.31971.31971.3	controllerType=0 controllerNumber=1 scan=31971	55.8533	2
41833:4	1	K.YN[+1866.688]LTSVLMAM[+15.995]GITDVFSSSANLSGISSAESLK.I	HexNAc(6)Hex(4)	complex undecorated	M[+16], N[+1867]	1294.83	4	5176.3	5176.31	0	-1.4	292	Specific	536.71	280.86	4.59	9.67	218	>sp|P01012|OVAL_CHICK Ovalbumin OS=Gallus gallus OX=9031 GN=SERPINB14 PE=1 SV=2	699	ovalbumin_sample_082621_01.31794.31794.4	controllerType=0 controllerNumber=1 scan=31794	55.6253	2
42013:4	1	K.YN[+1419.502]LTSVLMAM[+15.995]GITDVFSSSANLSGISSAESLK.I	HexNAc(3)Hex(5)	complex undecorated	M[+16], N[+1420]	1183.04	4	4729.12	4729.13	0	-1.3	292	Specific	544.7	231.14	15.2	8.62	218	>sp|P01012|OVAL_CHICK Ovalbumin OS=Gallus gallus OX=9031 GN=SERPINB14 PE=1 SV=2	699	ovalbumin_sample_082621_01.31911.31911.4	controllerType=0 controllerNumber=1 scan=31911	55.7771	2
42178:3	1	K.YN[+1257.449]LTSVLMAM[+15.995]GITDVFSSSANLSGISSAESLK.I	HexNAc(3)Hex(4)	complex undecorated	M[+16], N[+1257]	1523.03	3	4567.07	4567.07	0	-0.5	292	Specific	553.05	210.55	17.02	8.64	218	>sp|P01012|OVAL_CHICK Ovalbumin OS=Gallus gallus OX=9031 GN=SERPINB14 PE=1 SV=2	699	ovalbumin_sample_082621_01.32014.32014.3	controllerType=0 controllerNumber=1 scan=32014	55.9092	2
41887:4	1	K.YN[+1663.608]LTSVLMAM[+15.995]GITDVFSSSANLSGISSAESLK.I	HexNAc(5)Hex(4)	complex undecorated	M[+16], N[+1664]	1244.06	4	4973.23	4973.23	0	0.2	292	Specific	584.51	258.41	21.81	9.85	218	>sp|P01012|OVAL_CHICK Ovalbumin OS=Gallus gallus OX=9031 GN=SERPINB14 PE=1 SV=2	699	ovalbumin_sample_082621_01.31829.31829.4	controllerType=0 controllerNumber=1 scan=31829	55.6712	2
42056:4	1	K.YN[+1704.635]LTSVLMAM[+15.995]GITDVFSSSANLSGISSAESLK.I	HexNAc(6)Hex(3)	complex undecorated	M[+16], N[+1705]	1254.32	4	5014.26	5014.26	0	-0.5	292	Specific	611.36	288.93	17.87	11.9	218	>sp|P01012|OVAL_CHICK Ovalbumin OS=Gallus gallus OX=9031 GN=SERPINB14 PE=1 SV=2	699	ovalbumin_sample_082621_01.31940.31940.4	controllerType=0 controllerNumber=1 scan=31940	55.8161	2
41886:3	1	K.YN[+1663.608]LTSVLMAM[+15.995]GITDVFSSSANLSGISSAESLK.I	HexNAc(5)Hex(4)	complex undecorated	M[+16], N[+1664]	1658.42	3	4973.23	4973.23	0	0.5	292	Specific	630.17	316.38	11.98	11.64	218	>sp|P01012|OVAL_CHICK Ovalbumin OS=Gallus gallus OX=9031 GN=SERPINB14 PE=1 SV=2	699	ovalbumin_sample_082621_01.31828.31828.3	controllerType=0 controllerNumber=1 scan=31828	55.6699	2
46678:3	1	K.YN[+1257.449]LTSVLM[+15.995]AMGITDVFSSSANLSGISSAESLK.I	HexNAc(3)Hex(4)	complex undecorated	M[+16], N[+1257]	1523.03	3	4567.06	4567.07	0	-2.2	292	Specific	635.76	288.96	0	11.17	218	>sp|P01012|OVAL_CHICK Ovalbumin OS=Gallus gallus OX=9031 GN=SERPINB14 PE=1 SV=2	699	ovalbumin_sample_082621_01.34779.34779.3	controllerType=0 controllerNumber=1 scan=34779	59.557	2
42008:3	1	K.YN[+1419.502]LTSVLM[+15.995]AMGITDVFSSSANLSGISSAESLK.I	HexNAc(3)Hex(5)	complex undecorated	M[+16], N[+1420]	1577.04	3	4729.12	4729.13	0	-1.5	292	Specific	668.79	279.7	0	12.27	218	>sp|P01012|OVAL_CHICK Ovalbumin OS=Gallus gallus OX=9031 GN=SERPINB14 PE=1 SV=2	699	ovalbumin_sample_082621_01.31907.31907.3	controllerType=0 controllerNumber=1 scan=31907	55.7723	2
40364:4	1	K.YN[+0.984]LTSVLM[+15.995]AMGITDVFSSSAN[+1704.635]LSGISSAESLK.I	HexNAc(6)Hex(3)	complex undecorated	M[+16], N[+1][+1705]	1254.82	4	5016.24	5015.24	1	-0.3	292	Specific	177.23	172.69	0	4.66	218	>sp|P01012|OVAL_CHICK Ovalbumin OS=Gallus gallus OX=9031 GN=SERPINB14 PE=1 SV=2	699	ovalbumin_sample_082621_01.30879.30879.4	controllerType=0 controllerNumber=1 scan=30879	54.4243	2
40299:4	1	K.YN[+0.984]LTSVLM[+15.995]AMGITDVFSSSAN[+1704.635]LSGISSAESLK.I	HexNAc(6)Hex(3)	complex undecorated	M[+16], N[+1][+1705]	1254.82	4	5016.24	5015.24	1	-1	292	Specific	220.2	199.01	0	6.37	218	>sp|P01012|OVAL_CHICK Ovalbumin OS=Gallus gallus OX=9031 GN=SERPINB14 PE=1 SV=2	699	ovalbumin_sample_082621_01.30838.30838.4	controllerType=0 controllerNumber=1 scan=30838	54.3708	2
41916:4	1	K.YN[+0.984]LTSVLM[+15.995]AMGITDVFSSSAN[+1298.476]LSGISSAESLK.I	HexNAc(4)Hex(3)	complex undecorated	M[+16], N[+1][+1298]	1153.27	4	4610.07	4609.08	1	-3.9	292	Specific	243.36	182.31	0	6.13	218	>sp|P01012|OVAL_CHICK Ovalbumin OS=Gallus gallus OX=9031 GN=SERPINB14 PE=1 SV=2	699	ovalbumin_sample_082621_01.31846.31846.4	controllerType=0 controllerNumber=1 scan=31846	55.6916	2
40826:4	1	K.YN[+0.984]LTSVLMAM[+15.995]GITDVFSSSAN[+1501.555]LSGISSAESLK.I	HexNAc(5)Hex(3)	complex undecorated	M[+16], N[+1][+1502]	1203.79	4	4812.16	4812.16	0	-1.2	292	Specific	277.38	128.44	13.81	5.28	218	>sp|P01012|OVAL_CHICK Ovalbumin OS=Gallus gallus OX=9031 GN=SERPINB14 PE=1 SV=2	699	ovalbumin_sample_082621_01.31172.31172.4	controllerType=0 controllerNumber=1 scan=31172	54.8089	2
41840:3	1	K.YN[+0.984]LTSVLMAM[+15.995]GITDVFSSSAN[+1298.476]LSGISSAESLK.I	HexNAc(4)Hex(3)	complex undecorated	M[+16], N[+1][+1298]	1537.36	3	4610.08	4609.08	1	-1.7	292	Specific	278.91	262.28	0	7.47	218	>sp|P01012|OVAL_CHICK Ovalbumin OS=Gallus gallus OX=9031 GN=SERPINB14 PE=1 SV=2	699	ovalbumin_sample_082621_01.31798.31798.3	controllerType=0 controllerNumber=1 scan=31798	55.6301	2
40539:4	1	K.YN[+0.984]LTSVLM[+15.995]AMGITDVFSSSAN[+1298.476]LSGISSAESLK.I	HexNAc(4)Hex(3)	complex undecorated	M[+16], N[+1][+1298]	1153.27	4	4610.08	4609.08	1	-2.2	292	Specific	317.83	192.45	0	6.78	218	>sp|P01012|OVAL_CHICK Ovalbumin OS=Gallus gallus OX=9031 GN=SERPINB14 PE=1 SV=2	699	ovalbumin_sample_082621_01.30991.30991.4	controllerType=0 controllerNumber=1 scan=30991	54.5713	2
40537:3	1	K.YN[+1298.476]LTSVLM[+15.995]AMGITDVFSSSAN[+0.984]LSGISSAESLK.I	HexNAc(4)Hex(3)	complex undecorated	M[+16], N[+1][+1298]	1537.36	3	4610.08	4609.08	1	-1.5	292	Specific	368.84	236.67	0	7.44	218	>sp|P01012|OVAL_CHICK Ovalbumin OS=Gallus gallus OX=9031 GN=SERPINB14 PE=1 SV=2	699	ovalbumin_sample_082621_01.30990.30990.3	controllerType=0 controllerNumber=1 scan=30990	54.5701	2
44143:5	1	K.MEEKYN[+1589.571]LTSVLMAMGITDVFSSSANLSGISSAESLK.I	HexNAc(4)Hex(3)NeuAc(1)	complex sialylated	N[+1590]	1080.69	5	5399.44	5400.42	-1	5.3	288	Specific	165.8	165.8	3.74	2.17	218	>sp|P01012|OVAL_CHICK Ovalbumin OS=Gallus gallus OX=9031 GN=SERPINB14 PE=1 SV=2	699	ovalbumin_sample_082621_01.33214.33214.5	controllerType=0 controllerNumber=1 scan=33214	57.4959	2
37386:4	1	K.YN[+0.984]LTSVLMAMGITDVFSSSAN[+1589.571]LSGISSAESLK.I	HexNAc(4)Hex(3)NeuAc(1)	complex sialylated	N[+1][+1590]	1221.8	4	4884.19	4884.18	0	1.4	292	Specific	461.51	174.97	0.75	7.17	218	>sp|P01012|OVAL_CHICK Ovalbumin OS=Gallus gallus OX=9031 GN=SERPINB14 PE=1 SV=2	699	ovalbumin_sample_082621_01.28821.28821.4	controllerType=0 controllerNumber=1 scan=28821	51.7275	2
36775:4	1	K.YN[+1589.571]LTSVLMAMGITDVFSSSANLSGISSAESLK.I	HexNAc(4)Hex(3)NeuAc(1)	complex sialylated	N[+1590]	1221.8	4	4884.19	4883.2	1	-3.1	292	Specific	332.04	201.94	3.39	6.8	166	>sp|P01012|OVAL_CHICK Ovalbumin OS=Gallus gallus OX=9031 GN=SERPINB14 PE=1 SV=2	699	ovalbumin_sample_082621_03.28840.28840.4	controllerType=0 controllerNumber=1 scan=28840	52.0582	3
36825:4	1	K.YN[+1589.571]LTSVLMAMGITDVFSSSANLSGISSAESLK.I	HexNAc(4)Hex(3)NeuAc(1)	complex sialylated	N[+1590]	1221.8	4	4884.19	4883.2	1	-2.1	292	Specific	364.56	220.7	2.9	7.5	166	>sp|P01012|OVAL_CHICK Ovalbumin OS=Gallus gallus OX=9031 GN=SERPINB14 PE=1 SV=2	699	ovalbumin_sample_082621_03.28875.28875.4	controllerType=0 controllerNumber=1 scan=28875	52.1043	3
32517:5	1	K.MEEKYNLTSVLMAMGITDVFSSSAN[+1387.512]LSGISSAESLK.I	HexNAc(3)Hex(3)Fuc(2)	complex fucosylated	N[+1388]	1040.27	5	5197.33	5198.36	-1	-5.9	288	Specific	265.23	101.82	8.38	2.72	166	>sp|P01012|OVAL_CHICK Ovalbumin OS=Gallus gallus OX=9031 GN=SERPINB14 PE=1 SV=2	699	ovalbumin_sample_082621_03.25771.25771.3	controllerType=0 controllerNumber=1 scan=25771	48.0257	3
40218:5	1	K.M[+15.995]EEKYN[+0.984]LTSVLMAMGITDVFSSSAN[+1727.613]LSGISSAESLK.I	HexNAc(3)Hex(6)Fuc(1)	complex fucosylated	M[+16], N[+1][+1728]	1112.09	5	5556.4	5555.44	1	-7	288	Specific	278.38	52.89	7.81	3	166	>sp|P01012|OVAL_CHICK Ovalbumin OS=Gallus gallus OX=9031 GN=SERPINB14 PE=1 SV=2	699	ovalbumin_sample_082621_03.31262.31262.5	controllerType=0 controllerNumber=1 scan=31262	55.2541	3
36947:4	1	K.M[+15.995]EEKYN[+0.984]LTSVLMAMGITDVFSSSAN[+892.317]LSGISSAESLK.I	HexNAc(2)Hex(3)	complex undecorated	M[+16], N[+1][+892]	1181.04	4	4721.13	4720.14	1	-3.9	288	Specific	301.45	39.9	37.01	3.33	166	>sp|P01012|OVAL_CHICK Ovalbumin OS=Gallus gallus OX=9031 GN=SERPINB14 PE=1 SV=2	699	ovalbumin_sample_082621_03.28951.28951.4	controllerType=0 controllerNumber=1 scan=28951	52.2027	3
39543:4	1	K.YNLTSVLMAMGITDVFSSSAN[+1736.650]LSGISSAESLK.I	HexNAc(4)Hex(3)Fuc(3)	complex fucosylated	N[+1737]	1258.32	4	5030.26	5030.28	0	-4.1	292	Specific	178.09	170.21	11.74	4.07	166	>sp|P01012|OVAL_CHICK Ovalbumin OS=Gallus gallus OX=9031 GN=SERPINB14 PE=1 SV=2	699	ovalbumin_sample_082621_03.30814.30814.4	controllerType=0 controllerNumber=1 scan=30814	54.6667	3
36323:4	1	K.YNLTSVLMAMGITDVFSSSAN[+1549.565]LSGISSAESLK.I	HexNAc(3)Hex(4)Fuc(2)	complex fucosylated	N[+1550]	1211.55	4	4843.17	4843.19	0	-4.1	292	Specific	181.35	152.17	17.61	3.06	166	>sp|P01012|OVAL_CHICK Ovalbumin OS=Gallus gallus OX=9031 GN=SERPINB14 PE=1 SV=2	699	ovalbumin_sample_082621_03.28545.28545.4	controllerType=0 controllerNumber=1 scan=28545	51.6736	3
36166:5	1	K.YNLTSVLMAMGITDVFSSSAN[+1736.650]LSGISSAESLK.I	HexNAc(4)Hex(3)Fuc(3)	complex fucosylated	N[+1737]	1006.86	5	5030.26	5030.28	0	-4.1	292	Specific	190.8	174.43	17.46	3.49	166	>sp|P01012|OVAL_CHICK Ovalbumin OS=Gallus gallus OX=9031 GN=SERPINB14 PE=1 SV=2	699	ovalbumin_sample_082621_03.28436.28436.5	controllerType=0 controllerNumber=1 scan=28436	51.5315	3
36072:4	1	K.YNLTSVLMAMGITDVFSSSAN[+1996.750]LSGISSAESLK.I	HexNAc(6)Hex(3)Fuc(2)	complex fucosylated	N[+1997]	1323.59	4	5291.35	5290.38	1	-6.5	292	Specific	196.99	196.99	14.97	3.75	166	>sp|P01012|OVAL_CHICK Ovalbumin OS=Gallus gallus OX=9031 GN=SERPINB14 PE=1 SV=2	699	ovalbumin_sample_082621_03.28365.28365.4	controllerType=0 controllerNumber=1 scan=28365	51.4386	3
39367:4	1	K.YNLTSVLMAMGITDVFSSSAN[+1694.603]LSGISSAESLK.I	HexNAc(3)Hex(4)Fuc(1)NeuAc(1)	complex sialylated+fucosylated	N[+1695]	1248.06	4	4989.22	4988.23	1	-3.4	292	Specific	204.09	165.84	1.28	4.3	166	>sp|P01012|OVAL_CHICK Ovalbumin OS=Gallus gallus OX=9031 GN=SERPINB14 PE=1 SV=2	699	ovalbumin_sample_082621_03.30700.30700.4	controllerType=0 controllerNumber=1 scan=30700	54.5169	3
37544:4	1	K.YNLTSVLMAMGITDVFSSSAN[+2393.873]LSGISSAESLK.I	HexNAc(7)Hex(6)	complex undecorated	N[+2394]	1422.88	4	5688.48	5687.5	1	-4	292	Specific	208.87	208.87	15.8	4.41	166	>sp|P01012|OVAL_CHICK Ovalbumin OS=Gallus gallus OX=9031 GN=SERPINB14 PE=1 SV=2	699	ovalbumin_sample_082621_03.29397.29397.4	controllerType=0 controllerNumber=1 scan=29397	52.7839	3
37200:4	1	K.YNLTSVLMAMGITDVFSSSAN[+1549.565]LSGISSAESLK.I	HexNAc(3)Hex(4)Fuc(2)	complex fucosylated	N[+1550]	1211.8	4	4844.16	4843.19	1	-7.3	292	Specific	222.51	197.97	6.75	4.87	166	>sp|P01012|OVAL_CHICK Ovalbumin OS=Gallus gallus OX=9031 GN=SERPINB14 PE=1 SV=2	699	ovalbumin_sample_082621_03.29138.29138.4	controllerType=0 controllerNumber=1 scan=29138	52.4448	3
35535:4	1	K.YNLTSVLMAMGITDVFSSSAN[+2222.808]LSGISSAESLK.I	HexNAc(4)Hex(6)Fuc(3)	complex fucosylated	N[+2223]	1379.86	4	5516.43	5516.44	0	-2	292	Specific	235.64	84.72	18.15	5.52	166	>sp|P01012|OVAL_CHICK Ovalbumin OS=Gallus gallus OX=9031 GN=SERPINB14 PE=1 SV=2	699	ovalbumin_sample_082621_03.27949.27949.4	controllerType=0 controllerNumber=1 scan=27949	50.889	3
42465:5	1	K.MEEKYNLTSVLMAMGITDVFSSSAN[+1938.709]LSGISSAESLK.I	HexNAc(5)Hex(3)Fuc(1)NeuAc(1)	complex sialylated+fucosylated	N[+1939]	1150.92	5	5750.55	5749.56	1	-2	288	Specific	213.23	41.56	2.76	2.31	218	>sp|P01012|OVAL_CHICK Ovalbumin OS=Gallus gallus OX=9031 GN=SERPINB14 PE=1 SV=2	699	ovalbumin_sample_082621_01.32192.32192.5	controllerType=0 controllerNumber=1 scan=32192	56.1437	2
42155:5	1	K.MEEKYN[+1938.709]LTSVLMAMGITDVFSSSANLSGISSAESLK.I	HexNAc(5)Hex(3)Fuc(1)NeuAc(1)	complex sialylated+fucosylated	N[+1939]	1150.91	5	5750.54	5749.56	1	-3.1	288	Specific	264.44	41.02	1.19	3.58	218	>sp|P01012|OVAL_CHICK Ovalbumin OS=Gallus gallus OX=9031 GN=SERPINB14 PE=1 SV=2	699	ovalbumin_sample_082621_01.32001.32001.5	controllerType=0 controllerNumber=1 scan=32001	55.8935	2
35005:4	1	K.YNLTSVLMAMGITDVFSSSAN[+2628.967]LSGISSAESLK.I	HexNAc(6)Hex(6)Fuc(3)	complex fucosylated	N[+2629]	1481.4	4	5922.57	5922.59	0	-4	292	Specific	262.99	92.3	9.8	5.37	166	>sp|P01012|OVAL_CHICK Ovalbumin OS=Gallus gallus OX=9031 GN=SERPINB14 PE=1 SV=2	699	ovalbumin_sample_082621_03.27572.27572.4	controllerType=0 controllerNumber=1 scan=27572	50.3919	3
36593:4	1	K.YN[+1996.750]LTSVLMAMGITDVFSSSANLSGISSAESLK.I	HexNAc(6)Hex(3)Fuc(2)	complex fucosylated	N[+1997]	1323.34	4	5290.34	5290.38	0	-6.8	292	Specific	283.45	181.39	10.64	5.15	166	>sp|P01012|OVAL_CHICK Ovalbumin OS=Gallus gallus OX=9031 GN=SERPINB14 PE=1 SV=2	699	ovalbumin_sample_082621_03.28726.28726.4	controllerType=0 controllerNumber=1 scan=28726	51.91	3
36149:5	1	K.YN[+1784.634]LTSVLMAMGITDVFSSSANLSGISSAESLK.I	HexNAc(4)Hex(6)	complex undecorated	N[+1785]	1016.25	5	5077.23	5078.26	-1	-5	292	Specific	284.87	234.06	7.17	5.66	166	>sp|P01012|OVAL_CHICK Ovalbumin OS=Gallus gallus OX=9031 GN=SERPINB14 PE=1 SV=2	699	ovalbumin_sample_082621_03.28424.28424.5	controllerType=0 controllerNumber=1 scan=28424	51.5171	3
36773:4	1	K.YNLTSVLMAMGITDVFSSSAN[+1736.650]LSGISSAESLK.I	HexNAc(4)Hex(3)Fuc(3)	complex fucosylated	N[+1737]	1258.31	4	5030.24	5030.28	0	-8.2	292	Specific	312.6	187.93	2.53	6.16	166	>sp|P01012|OVAL_CHICK Ovalbumin OS=Gallus gallus OX=9031 GN=SERPINB14 PE=1 SV=2	699	ovalbumin_sample_082621_03.28838.28838.4	controllerType=0 controllerNumber=1 scan=28838	52.0558	3
37543:4	1	K.YNLTSVLMAMGITDVFSSSAN[+2391.857]LSGISSAESLK.I	HexNAc(5)Hex(4)Fuc(1)NeuAc(2)	complex sialylated+fucosylated	N[+2392]	1422.12	4	5685.48	5685.48	0	-1.3	292	Specific	249.9	49.82	15.8	5.94	166	>sp|P01012|OVAL_CHICK Ovalbumin OS=Gallus gallus OX=9031 GN=SERPINB14 PE=1 SV=2	699	ovalbumin_sample_082621_03.29397.29397.4	controllerType=0 controllerNumber=1 scan=29397	52.7839	3
36114:4	1	K.YNLTSVLMAMGITDVFSSSAN[+2100.761]LSGISSAESLK.I	HexNAc(5)Hex(4)Fuc(1)NeuAc(1)	complex sialylated+fucosylated	N[+2101]	1349.6	4	5395.4	5394.39	1	0.5	292	Specific	344.65	310.49	10.97	9.15	166	>sp|P01012|OVAL_CHICK Ovalbumin OS=Gallus gallus OX=9031 GN=SERPINB14 PE=1 SV=2	699	ovalbumin_sample_082621_03.28400.28400.4	controllerType=0 controllerNumber=1 scan=28400	51.4844	3
40889:5	1	K.YNLTSVLM[+15.995]AMGITDVFSSSAN[+2245.799]LSGISSAESLK.I	HexNAc(5)Hex(4)NeuAc(2)	complex sialylated	M[+16], N[+2246]	1112.08	5	5556.38	5555.42	1	-7.5	292	Specific	283.54	23.2	0.58	2.45	218	>sp|P01012|OVAL_CHICK Ovalbumin OS=Gallus gallus OX=9031 GN=SERPINB14 PE=1 SV=2	699	ovalbumin_sample_082621_01.31211.31211.5	controllerType=0 controllerNumber=1 scan=31211	54.86	2
34836:4	1	K.YN[+1387.512]LTSVLMAMGITDVFSSSANLSGISSAESLK.I	HexNAc(3)Hex(3)Fuc(2)	complex fucosylated	N[+1388]	1171.03	4	4681.11	4681.14	0	-5.5	292	Specific	373.44	256.27	0.85	6.73	166	>sp|P01012|OVAL_CHICK Ovalbumin OS=Gallus gallus OX=9031 GN=SERPINB14 PE=1 SV=2	699	ovalbumin_sample_082621_03.27467.27467.4	controllerType=0 controllerNumber=1 scan=27467	50.258	3
34784:4	1	K.YNLTSVLMAMGITDVFSSSAN[+1548.545]LSGISSAESLK.I	HexNAc(3)Hex(4)NeuAc(1)	complex sialylated	N[+1549]	1211.55	4	4843.17	4842.17	1	-1.6	292	Specific	392.62	310.14	7.15	8.11	166	>sp|P01012|OVAL_CHICK Ovalbumin OS=Gallus gallus OX=9031 GN=SERPINB14 PE=1 SV=2	699	ovalbumin_sample_082621_03.27432.27432.4	controllerType=0 controllerNumber=1 scan=27432	50.2119	3
36768:4	1	K.YN[+1549.565]LTSVLMAMGITDVFSSSANLSGISSAESLK.I	HexNAc(3)Hex(4)Fuc(2)	complex fucosylated	N[+1550]	1211.55	4	4843.16	4843.19	0	-6.7	292	Specific	416.98	106.58	14.19	4.04	166	>sp|P01012|OVAL_CHICK Ovalbumin OS=Gallus gallus OX=9031 GN=SERPINB14 PE=1 SV=2	699	ovalbumin_sample_082621_03.28834.28834.4	controllerType=0 controllerNumber=1 scan=28834	52.0503	3
36159:3	1	K.YN[+1736.650]LTSVLMAMGITDVFSSSANLSGISSAESLK.I	HexNAc(4)Hex(3)Fuc(3)	complex fucosylated	N[+1737]	1677.43	3	5030.26	5030.28	0	-3.1	292	Specific	461.74	375.96	8.84	9.13	166	>sp|P01012|OVAL_CHICK Ovalbumin OS=Gallus gallus OX=9031 GN=SERPINB14 PE=1 SV=2	699	ovalbumin_sample_082621_03.28430.28430.3	controllerType=0 controllerNumber=1 scan=28430	51.5242	3
36881:4	1	K.YN[+1387.512]LTSVLMAMGITDVFSSSANLSGISSAESLK.I	HexNAc(3)Hex(3)Fuc(2)	complex fucosylated	N[+1388]	1171.04	4	4681.13	4681.14	0	-2.4	292	Specific	507.9	141.65	21.03	6.87	166	>sp|P01012|OVAL_CHICK Ovalbumin OS=Gallus gallus OX=9031 GN=SERPINB14 PE=1 SV=2	699	ovalbumin_sample_082621_03.28909.28909.4	controllerType=0 controllerNumber=1 scan=28909	52.1448	3
35075:4	1	K.YNLTSVLMAMGITDVFSSSAN[+2222.808]LSGISSAESLK.I	HexNAc(4)Hex(6)Fuc(3)	complex fucosylated	N[+2223]	1379.86	4	5516.41	5516.44	0	-5.1	292	Specific	538.1	313.47	15.99	7.97	166	>sp|P01012|OVAL_CHICK Ovalbumin OS=Gallus gallus OX=9031 GN=SERPINB14 PE=1 SV=2	699	ovalbumin_sample_082621_03.27617.27617.4	controllerType=0 controllerNumber=1 scan=27617	50.4536	3
35955:4	1	K.YN[+1736.650]LTSVLMAMGITDVFSSSANLSGISSAESLK.I	HexNAc(4)Hex(3)Fuc(3)	complex fucosylated	N[+1737]	1258.32	4	5030.26	5030.28	0	-4.1	292	Specific	543.02	225.22	12.15	7.42	166	>sp|P01012|OVAL_CHICK Ovalbumin OS=Gallus gallus OX=9031 GN=SERPINB14 PE=1 SV=2	699	ovalbumin_sample_082621_03.28273.28273.2	controllerType=0 controllerNumber=1 scan=28273	51.3171	3
36204:4	1	K.YN[+1387.512]LTSVLMAMGITDVFSSSANLSGISSAESLK.I	HexNAc(3)Hex(3)Fuc(2)	complex fucosylated	N[+1388]	1171.03	4	4681.11	4681.14	0	-6.5	292	Specific	543.45	203.24	28.57	7.09	166	>sp|P01012|OVAL_CHICK Ovalbumin OS=Gallus gallus OX=9031 GN=SERPINB14 PE=1 SV=2	699	ovalbumin_sample_082621_03.28462.28462.4	controllerType=0 controllerNumber=1 scan=28462	51.5662	3
36300:4	1	K.YN[+1736.650]LTSVLMAMGITDVFSSSANLSGISSAESLK.I	HexNAc(4)Hex(3)Fuc(3)	complex fucosylated	N[+1737]	1258.32	4	5030.25	5030.28	0	-4.9	292	Specific	549.17	387.76	33.87	10.19	166	>sp|P01012|OVAL_CHICK Ovalbumin OS=Gallus gallus OX=9031 GN=SERPINB14 PE=1 SV=2	699	ovalbumin_sample_082621_03.28532.28532.4	controllerType=0 controllerNumber=1 scan=28532	51.6573	3
36148:4	1	K.YN[+1549.565]LTSVLMAMGITDVFSSSANLSGISSAESLK.I	HexNAc(3)Hex(4)Fuc(2)	complex fucosylated	N[+1550]	1211.55	4	4843.17	4843.19	0	-5.2	292	Specific	658.27	305.61	26.11	11.29	166	>sp|P01012|OVAL_CHICK Ovalbumin OS=Gallus gallus OX=9031 GN=SERPINB14 PE=1 SV=2	699	ovalbumin_sample_082621_03.28423.28423.4	controllerType=0 controllerNumber=1 scan=28423	51.5159	3
35963:4	1	K.YN[+1736.650]LTSVLMAMGITDVFSSSANLSGISSAESLK.I	HexNAc(4)Hex(3)Fuc(3)	complex fucosylated	N[+1737]	1258.32	4	5030.25	5030.28	0	-5.5	292	Specific	683.82	395.83	33.42	13.03	166	>sp|P01012|OVAL_CHICK Ovalbumin OS=Gallus gallus OX=9031 GN=SERPINB14 PE=1 SV=2	699	ovalbumin_sample_082621_03.28281.28281.4	controllerType=0 controllerNumber=1 scan=28281	51.3306	3
41215:3	1	K.YNLTSVLMAM[+15.995]GITDVFSSSAN[+1460.529]LSGISSAESLK.I	HexNAc(4)Hex(4)	complex undecorated	M[+16], N[+1461]	1590.72	3	4770.14	4770.15	0	-2.4	292	Specific	174.6	174.6	11.71	4.98	166	>sp|P01012|OVAL_CHICK Ovalbumin OS=Gallus gallus OX=9031 GN=SERPINB14 PE=1 SV=2	699	ovalbumin_sample_082621_03.31894.31894.3	controllerType=0 controllerNumber=1 scan=31894	56.0813	3
41275:3	1	K.YNLTSVLMAM[+15.995]GITDVFSSSAN[+1704.635]LSGISSAESLK.I	HexNAc(6)Hex(3)	complex undecorated	M[+16], N[+1705]	1672.09	3	5014.26	5014.26	0	0.7	292	Specific	198.3	198.3	0	4.98	166	>sp|P01012|OVAL_CHICK Ovalbumin OS=Gallus gallus OX=9031 GN=SERPINB14 PE=1 SV=2	699	ovalbumin_sample_082621_03.31936.31936.3	controllerType=0 controllerNumber=1 scan=31936	56.136	3
41664:3	1	K.YNLTSVLMAM[+15.995]GITDVFSSSAN[+1095.397]LSGISSAESLK.I	HexNAc(3)Hex(3)	complex undecorated	M[+16], N[+1095]	1469.01	3	4405.03	4405.02	0	1.5	292	Specific	198.81	198.81	0	4.15	166	>sp|P01012|OVAL_CHICK Ovalbumin OS=Gallus gallus OX=9031 GN=SERPINB14 PE=1 SV=2	699	ovalbumin_sample_082621_03.32194.32194.3	controllerType=0 controllerNumber=1 scan=32194	56.4795	3
41385:4	1	K.YNLTSVLMAM[+15.995]GITDVFSSSAN[+1501.555]LSGISSAESLK.I	HexNAc(5)Hex(3)	complex undecorated	M[+16], N[+1502]	1203.55	4	4811.19	4811.18	0	2.6	292	Specific	201.72	201.72	0	4.33	166	>sp|P01012|OVAL_CHICK Ovalbumin OS=Gallus gallus OX=9031 GN=SERPINB14 PE=1 SV=2	699	ovalbumin_sample_082621_03.32008.32008.4	controllerType=0 controllerNumber=1 scan=32008	56.231	3
37673:4	1	K.YNLTSVLMAM[+15.995]GITDVFSSSAN[+2215.825]LSGISSAESLK.I	HexNAc(7)Hex(4)Fuc(1)	complex fucosylated	M[+16], N[+2216]	1381.86	4	5524.42	5525.45	-1	-3.9	292	Specific	230.52	185.94	0	5.29	166	>sp|P01012|OVAL_CHICK Ovalbumin OS=Gallus gallus OX=9031 GN=SERPINB14 PE=1 SV=2	699	ovalbumin_sample_082621_03.29511.29511.4	controllerType=0 controllerNumber=1 scan=29511	52.9384	3
41089:4	1	K.YN[+1866.688]LTSVLM[+15.995]AMGITDVFSSSANLSGISSAESLK.I	HexNAc(6)Hex(4)	complex undecorated	M[+16], N[+1867]	1294.84	4	5176.33	5176.31	0	3.5	292	Specific	285.01	240.41	1.9	6.35	166	>sp|P01012|OVAL_CHICK Ovalbumin OS=Gallus gallus OX=9031 GN=SERPINB14 PE=1 SV=2	699	ovalbumin_sample_082621_03.31816.31816.4	controllerType=0 controllerNumber=1 scan=31816	55.9799	3
45529:3	1	K.YN[+1460.529]LTSVLMAM[+15.995]GITDVFSSSANLSGISSAESLK.I	HexNAc(4)Hex(4)	complex undecorated	M[+16], N[+1461]	1590.72	3	4770.13	4770.15	0	-3.7	292	Specific	292.22	235.78	0	6.25	166	>sp|P01012|OVAL_CHICK Ovalbumin OS=Gallus gallus OX=9031 GN=SERPINB14 PE=1 SV=2	699	ovalbumin_sample_082621_03.34627.34627.3	controllerType=0 controllerNumber=1 scan=34627	59.7352	3
41322:3	1	K.YN[+1704.635]LTSVLMAM[+15.995]GITDVFSSSANLSGISSAESLK.I	HexNAc(6)Hex(3)	complex undecorated	M[+16], N[+1705]	1672.09	3	5014.26	5014.26	0	0.3	292	Specific	296.78	151.69	0	5.93	166	>sp|P01012|OVAL_CHICK Ovalbumin OS=Gallus gallus OX=9031 GN=SERPINB14 PE=1 SV=2	699	ovalbumin_sample_082621_03.31967.31967.3	controllerType=0 controllerNumber=1 scan=31967	56.1774	3
41265:4	1	K.YNLTSVLMAM[+15.995]GITDVFSSSAN[+1460.529]LSGISSAESLK.I	HexNAc(4)Hex(4)	complex undecorated	M[+16], N[+1461]	1193.04	4	4769.15	4770.15	-1	0.5	292	Specific	312.5	310.34	0	7.88	166	>sp|P01012|OVAL_CHICK Ovalbumin OS=Gallus gallus OX=9031 GN=SERPINB14 PE=1 SV=2	699	ovalbumin_sample_082621_03.31928.31928.4	controllerType=0 controllerNumber=1 scan=31928	56.1264	3
45526:4	1	K.YNLTSVLMAM[+15.995]GITDVFSSSAN[+1419.502]LSGISSAESLK.I	HexNAc(3)Hex(5)	complex undecorated	M[+16], N[+1420]	1183.03	4	4729.11	4729.13	0	-3.6	292	Specific	313.7	226.86	0	6.8	166	>sp|P01012|OVAL_CHICK Ovalbumin OS=Gallus gallus OX=9031 GN=SERPINB14 PE=1 SV=2	699	ovalbumin_sample_082621_03.34625.34625.4	controllerType=0 controllerNumber=1 scan=34625	59.7328	3
41261:3	1	K.YNLTSVLMAM[+15.995]GITDVFSSSAN[+1460.529]LSGISSAESLK.I	HexNAc(4)Hex(4)	complex undecorated	M[+16], N[+1461]	1590.72	3	4770.16	4770.15	0	0.8	292	Specific	340.57	291.61	0	8.27	166	>sp|P01012|OVAL_CHICK Ovalbumin OS=Gallus gallus OX=9031 GN=SERPINB14 PE=1 SV=2	699	ovalbumin_sample_082621_03.31924.31924.3	controllerType=0 controllerNumber=1 scan=31924	56.1216	3
40118:4	1	K.YN[+1501.555]LTSVLMAM[+15.995]GITDVFSSSANLSGISSAESLK.I	HexNAc(5)Hex(3)	complex undecorated	M[+16], N[+1502]	1203.8	4	4812.18	4811.18	1	0.4	292	Specific	350.7	223.72	8.62	7.61	166	>sp|P01012|OVAL_CHICK Ovalbumin OS=Gallus gallus OX=9031 GN=SERPINB14 PE=1 SV=2	699	ovalbumin_sample_082621_03.31197.31197.4	controllerType=0 controllerNumber=1 scan=31197	55.1679	3
41429:4	1	K.YNLTSVLM[+15.995]AMGITDVFSSSAN[+1257.449]LSGISSAESLK.I	HexNAc(3)Hex(4)	complex undecorated	M[+16], N[+1257]	1142.53	4	4567.08	4567.07	0	2.2	292	Specific	356.41	292.98	14.05	7.39	166	>sp|P01012|OVAL_CHICK Ovalbumin OS=Gallus gallus OX=9031 GN=SERPINB14 PE=1 SV=2	699	ovalbumin_sample_082621_03.32038.32038.4	controllerType=0 controllerNumber=1 scan=32038	56.2712	3
41100:3	1	K.YN[+1663.608]LTSVLMAM[+15.995]GITDVFSSSANLSGISSAESLK.I	HexNAc(5)Hex(4)	complex undecorated	M[+16], N[+1664]	1658.42	3	4973.25	4973.23	0	4.2	292	Specific	379.4	285.61	10.64	7.06	166	>sp|P01012|OVAL_CHICK Ovalbumin OS=Gallus gallus OX=9031 GN=SERPINB14 PE=1 SV=2	699	ovalbumin_sample_082621_03.31824.31824.3	controllerType=0 controllerNumber=1 scan=31824	55.9895	3
36808:4	1	K.YN[+0.984]LTSVLMAMGITDVFSSSAN[+1444.534]LSGISSAESLK.I	HexNAc(4)Hex(3)Fuc(1)	complex fucosylated	N[+1][+1445]	1185.54	4	4739.14	4739.15	0	-1.9	292	Specific	389.54	233.79	39.44	7.37	166	>sp|P01012|OVAL_CHICK Ovalbumin OS=Gallus gallus OX=9031 GN=SERPINB14 PE=1 SV=2	699	ovalbumin_sample_082621_03.28862.28862.4	controllerType=0 controllerNumber=1 scan=28862	52.0846	3
41093:4	1	K.YN[+1663.608]LTSVLMAM[+15.995]GITDVFSSSANLSGISSAESLK.I	HexNAc(5)Hex(4)	complex undecorated	M[+16], N[+1664]	1244.07	4	4973.25	4973.23	0	3.7	292	Specific	395.62	305.12	10.72	7.44	166	>sp|P01012|OVAL_CHICK Ovalbumin OS=Gallus gallus OX=9031 GN=SERPINB14 PE=1 SV=2	699	ovalbumin_sample_082621_03.31819.31819.4	controllerType=0 controllerNumber=1 scan=31819	55.9835	3
41310:4	1	K.YNLTSVLMAM[+15.995]GITDVFSSSAN[+1419.502]LSGISSAESLK.I	HexNAc(3)Hex(5)	complex undecorated	M[+16], N[+1420]	1183.04	4	4729.13	4729.13	0	0.1	292	Specific	404.87	275.83	0	8	166	>sp|P01012|OVAL_CHICK Ovalbumin OS=Gallus gallus OX=9031 GN=SERPINB14 PE=1 SV=2	699	ovalbumin_sample_082621_03.31958.31958.4	controllerType=0 controllerNumber=1 scan=31958	56.1658	3
45510:3	1	K.YN[+1663.608]LTSVLMAM[+15.995]GITDVFSSSANLSGISSAESLK.I	HexNAc(5)Hex(4)	complex undecorated	M[+16], N[+1664]	1658.41	3	4973.22	4973.23	0	-3.1	292	Specific	458.23	284.37	22.45	7.69	166	>sp|P01012|OVAL_CHICK Ovalbumin OS=Gallus gallus OX=9031 GN=SERPINB14 PE=1 SV=2	699	ovalbumin_sample_082621_03.34612.34612.3	controllerType=0 controllerNumber=1 scan=34612	59.7171	3
45508:4	1	K.YN[+1663.608]LTSVLMAM[+15.995]GITDVFSSSANLSGISSAESLK.I	HexNAc(5)Hex(4)	complex undecorated	M[+16], N[+1664]	1244.06	4	4973.22	4973.23	0	-2	292	Specific	520.12	233.96	23.03	8.31	166	>sp|P01012|OVAL_CHICK Ovalbumin OS=Gallus gallus OX=9031 GN=SERPINB14 PE=1 SV=2	699	ovalbumin_sample_082621_03.34610.34610.4	controllerType=0 controllerNumber=1 scan=34610	59.7108	3
41254:3	1	K.YN[+1419.502]LTSVLMAM[+15.995]GITDVFSSSANLSGISSAESLK.I	HexNAc(3)Hex(5)	complex undecorated	M[+16], N[+1420]	1577.05	3	4729.13	4729.13	0	0.9	292	Specific	538.96	304.77	0	7.99	166	>sp|P01012|OVAL_CHICK Ovalbumin OS=Gallus gallus OX=9031 GN=SERPINB14 PE=1 SV=2	699	ovalbumin_sample_082621_03.31920.31920.3	controllerType=0 controllerNumber=1 scan=31920	56.1159	3
41422:3	1	K.YN[+1257.449]LTSVLMAM[+15.995]GITDVFSSSANLSGISSAESLK.I	HexNAc(3)Hex(4)	complex undecorated	M[+16], N[+1257]	1523.03	3	4567.09	4567.07	0	3.1	292	Specific	566.25	246.99	9.46	7.48	166	>sp|P01012|OVAL_CHICK Ovalbumin OS=Gallus gallus OX=9031 GN=SERPINB14 PE=1 SV=2	699	ovalbumin_sample_082621_03.32032.32032.3	controllerType=0 controllerNumber=1 scan=32032	56.264	3
45509:3	1	K.YN[+1419.502]LTSVLMAM[+15.995]GITDVFSSSANLSGISSAESLK.I	HexNAc(3)Hex(5)	complex undecorated	M[+16], N[+1420]	1577.04	3	4729.11	4729.13	0	-3.2	292	Specific	603.31	237.13	18.84	9.59	166	>sp|P01012|OVAL_CHICK Ovalbumin OS=Gallus gallus OX=9031 GN=SERPINB14 PE=1 SV=2	699	ovalbumin_sample_082621_03.34611.34611.3	controllerType=0 controllerNumber=1 scan=34611	59.7152	3
39884:4	1	K.YN[+1298.476]LTSVLM[+15.995]AMGITDVFSSSAN[+0.984]LSGISSAESLK.I	HexNAc(4)Hex(3)	complex undecorated	M[+16], N[+1][+1298]	1153.27	4	4610.06	4609.08	1	-6	292	Specific	268.54	173.23	1.81	4.96	166	>sp|P01012|OVAL_CHICK Ovalbumin OS=Gallus gallus OX=9031 GN=SERPINB14 PE=1 SV=2	699	ovalbumin_sample_082621_03.31045.31045.4	controllerType=0 controllerNumber=1 scan=31045	54.9686	3
42310:5	1	K.YN[+2459.931]LTSVLMAMGITDVFSSSANLSGISSAESLK.I	HexNAc(9)Hex(3)Fuc(1)	complex fucosylated	N[+2460]	1151.52	5	5753.56	5753.56	0	-0.3	292	Specific	258.14	137.77	0.57	6.09	218	>sp|P01012|OVAL_CHICK Ovalbumin OS=Gallus gallus OX=9031 GN=SERPINB14 PE=1 SV=2	699	ovalbumin_sample_082621_01.32096.32096.4	controllerType=0 controllerNumber=1 scan=32096	56.0202	2
42219:5	1	K.YN[+2459.931]LTSVLMAMGITDVFSSSANLSGISSAESLK.I	HexNAc(9)Hex(3)Fuc(1)	complex fucosylated	N[+2460]	1151.31	5	5752.54	5753.56	-1	-2.2	292	Specific	365.08	183.8	9.44	6.92	218	>sp|P01012|OVAL_CHICK Ovalbumin OS=Gallus gallus OX=9031 GN=SERPINB14 PE=1 SV=2	699	ovalbumin_sample_082621_01.32040.32040.4	controllerType=0 controllerNumber=1 scan=32040	55.9445	2
36785:7	1	K.YNLTSVLMAMGITDVFSSSAN[+3432.248]LSGISSAESLK.I	HexNAc(9)Hex(9)Fuc(1)	complex fucosylated	N[+3432]	961.853	7	6726.93	6725.88	1	7.1	292	Specific	218.09	218.09	8.19	3.17	173	>sp|P01012|OVAL_CHICK Ovalbumin OS=Gallus gallus OX=9031 GN=SERPINB14 PE=1 SV=2	699	ovalbumin_sample_082621_02.28795.28795.5	controllerType=0 controllerNumber=1 scan=28795	51.4118	1

## Sheet: explanation of tabs
Tab	Details
all	all unfiltered glycopeptides from ovalbumin (data from three replicate LC-MS injections combined)
filtered	remove glycopeptides with: log probability <2, score<150, and/or >1 glycan identified on peptide
