# Supplementary material for: Discovery of indole-modified aptamers for highly specific recognition of protein glycoforms
Source: Nat Commun. 2021 Dec 7;12:7106. doi: 10.1038/s41467-021-26933-1 (PMC8651674; doi:10.1038/s41467-021-26933-1)
Supplement: Supplementary file 6 — Source Data [file 41467_2021_26933_MOESM6_ESM.xlsx]

## Sheet: Figure 4
	FIGURE 4A
		FP			i-1			i-2			i-3			i-4			i-5			i-6			i-7
	RNase A	349	346	347	414	415	429	408	411	422	493	501	503	471	474	471	548	539	572	596	619	580	501	502	502
	RNase B	481	450	441	2009.5	1943	1934	1370	1315	1359	2470	2362	2328	2803	2747	2691	3031	2877.5	2881	3179.5	3134	3132	2237	2136	2064
	FIGURE 4B
		RNase A				RNase B
	2 uM	401	396	395		0.3125 uM	385	382	379
	20 uM	689	683	675		0.625 uM	419	419	417
	40 uM	824.5	838	795		1.25 uM	489	496	486
	100 uM	978	949	774		2.5 uM	674	648	647
	150 uM	979	920	949		5 uM	978	989	949.5
						10 uM	1476	1423	1366
						20 uM	2395	2101	2103
						40 uM	2962	2691	2506
						80 uM	3558	3488	3428.5
						100 uM	3899	3746	3649.5
						150 uM	4040	3746	4001
	FIGURE 4C
		RB only	M5	Lewis A	Mannose	GlcNc	M3	G0
	Rep #1	107.685	34.4471	102.589	118.418	73.0885	104.758	93.5669
	Rep #2	96.1181	30.4909	96.6348	121.51	64.0598	97.7062	91.0485
	Rep #3	96.1968	30.4862	93.7873	129.059	60.6455	99.8009	88.2595
	FIGURE 4D
		RB Only	M5	M6	M7	M8	M9
	Rep #1	89.2821	79.6696	84.5086	80.7953	73.308	68.7073
	Rep #2	103.425	75.3912	76.4281	77.9041	71.9255	67.2313
	Rep #3	107.293	72.7709	76.5916	75.6294	63.0837	64.583

## Sheet: Figure 5
	FIGURE 5A
		FP			f-1			f-2			f-3			f-4			f-5			f-6			f-7
	Fetuin	310.659	309.444	311.13	321.307	321.63	322.293	313.691	310.304	313.425	316.045	318.084	316.288	321.81	323.229	323.792	318.373	316.468	311.518	313.765	312.784	316.053	319.81	318.879	314.6
	Asialofetuin	487.976	465.514	494.146	1082.15	1138.09	1051.08	690.404	680.576	673.224	920.659	909.789	898.361	1348.92	1164.8	1218.04	1019.63	1016.77	1049.01	962.546	943.038	979.745	1074.21	992.761	1070.42
	Figure 5B
		Fetuin			Asialofetuin
	0.078125 uM	446.79	450.91	435.28	326.27	342.32	336.99
	0.15625 uM	506.72	538.94	529.23	389.32	349.79	345.06
	0.3125 uM	698.7	694.25	692.39	357.62	369.08	363.45
	0.625 uM	982.69	1012.13	1001.64	384.93	401.68	395.85
	1.25 uM	1634.78	1512.59	1478.86	417.83	410.81	418.69
	2.5 uM	2450.82	2537.08	2308.93	463.11	474.04	466.64
	5 uM	4733.64	4092.43	3937.91	490.19	504.12	536.88
	10 uM	6124.45	5819.22	6353.64	510.48	558.63	589.2
	20 uM	6713.57	6163.78	6991.25	443.78	464.11	447.8

## Sheet: Figure 6
	Figure 6E
	Unblocked Particle Sizes	ConA Blocked Particle Sizes
	16	10
	11	13
	21	10
	14	10
	19	8
	17	24
	13	8
	6	12
	12	9
	19	12
	202	16
	13	11
	8	11
	6	7
	14	6
	11	11
	16	17
	12	12
	17	10
	18	11
	7	13
	23	12
	13	13
	15	17
	23	9
	18	13
	22	9
	14	19
	11	15
	13	13
	17	13
	15	11
	15	20
	18	25
	12	8
	34	31
	18	13
	25	9
	14	13
	65	11
	22	20
	16	13
	13	10
	14	15
	12	14
	13	17
	11	14
	13	13
	13	9
	11	11
	14	13
	8	10
	14	10
	10	15
	14	12
	9	10
	15	10
	12	27
	14	10
	19	10
	35	196
	15	9
	12	19
	8	30
	16	9
	12	26
	17	11
	20	12
	18	10
	21	11
	16	11
	16	13
	22	10
	17	15
	18	13
	32	7
	24	8
	15	11
	16	12
	22	14
	21	10
	11	19
	11	10
	47	12
	19	14
	22	10
	23	14
	23	15
	6	7
	6	10
	17	15
	11	14
	21	7
	16	14
	15	22
	21	17
	31	12
	17	13
	13	12
	30	15
	39	9
	13	9
	14	18
	8	13
	29	14
	14	7
	61	12
	22	8
	12	13
	6	9
	22	9
	12	15
	14	11
	13	9
	17	14
	72	174
	13	10
	13	12
	15	13
	12	16
	7	9
	7	9
	20	9
	30	9
	16	15
	21	11
	13	21
	40	6
	48	20
	17	12
	13	18
	62	10
	39	11
	15	11
	46	12
	12	10
	15	12
	13	12
	12	12
	33	16
	14	19
	13	14
	23	15
	12	11
	13	15
	36	11
	13	10
	11	8
	8	9
	55	24
	18	12
	12	11
	16	14
	66	8
	8	14
	11	9
	59	10
	23	17
	86	12
	11	14
	20	10
	7	11
	15	12
	96	13
	17	12
	72	12
	26	12
	14	8
	13	11
	28	13
	8	12
	13	10
	126	9
	12	16
	11	10
	37	14
	11	10
	25	11
	42	8
	28	9
	15	12
	122	6
	72	11
	20	7
	121	15
	77	14
	19	8
	157	17
	16	13
	15	12
	12	6
	28	16
	20	22
	16	16
	54	10
	15	12
	17	12
	15	13
	15	6
	54	6
	16	10
	422	21
	13	8
	14	16
	28	18
	28	13
	25	15
	26	7
	12	11
	15	15
	16	13
	18	7
	31	9
	65	10
	8	6
	16	14
	54	12
	19	13
	26	7
	170	12
	464	9
	25	10
	32	17
	16	12
	8	14
	93	12
	17	15
	15	12
	150	13
	13	11
	28	16
	9	12
	30	9
	48	19
	17	11
	10	15
	17	7
	16	19
	77	8
	11	13
	194	6
	19	18
	31	13
	12	21
	23	19
	15	11
	61	14
	23	19
	14	6
	12	15
	519	8
	28	7
	32	13
	40	14
	44	13
	19	16
	20	11
	20	11
	11	14
	13	6
	18	11
	26	15
	22	9
	137	8
	16	9
	64	15
	13	8
	13	24
	7	32
	172	12
	12	9
	18	19
	17	13
	19	8
	17	15
	67	14
	17	11
	14	7
	20	9
	11	8
	10	10
	15	16
	16	10
	18	9
	14	15
	13	18
	13	12
	109	13
	17	13
	8	11
	19	9
	38	9
	18	6
	24	16
	14	13
	17	20
	16	6
	161	6
	14	9
	22	12
	66	8
	12	6
	17	34
	37	11
	170	11
	57	16
	20	10
	16	10
	29	26
	12	12
	17	17
	19	11
	41	14
	7	12
	12	11
	102	9
	28	7
	100	6
	11	12
	15	11
	65	8
	17	12
	14	10
	43	13
	24	7
	27	54
	17	12
	16	9
	8	31
	40	8
	18	13
	17	7
	15	8
	35	16
	14	12
	7	18
	157	17
	16	14
	14	9
	16	9
	45	18
	368	9
	13	10
	20	7
	134	12
	14	20
	23	12
	192	19
	21	9
	19	10
	17	11
	17	23
	69	15
	22	11
	54	13
	129	11
	14	13
	22	9
	12	24
	71	19
	11	16
	13	8
	11	8
	90	14
	10	8
	119	13
	35	14
	15	13
	9	19
	13	6
	19	14
	22	13
	55	10
	62	9
	48	7
	17	11
	25	6
	191	8
	119	10
	17	9
	15	10
	14	13
	15	9
	62	7
	27	14
	210	10
	14	10
	29	26
	10	15
	16	13
	11	10
	14	8
	19	6
	23	13
	86	10
	30	7
	41	8
	9	13
	80	9
	56	10
	83	13
	65	8
	171	12
	16	12
	10	18
	97	9
	77	11
	19	8
	22	12
	37	7
	16	15
	23	22
	13	10
	90	13
	14	22
	32	8
	26	15
	35	9
	18	12
	9	9
	8	9
	105	16
	17	12
	19	19
	14	11
	33	9
	12	16
	18	17
	51	15
	23	8
	155	9
	19	11
	10	11
	13	7
	36	24
	62	7
	22	13
	17	6
	30	15
	20	9
	14	10
	25	14
	13	12
	9	11
	11	14
	118	8
	21	13
	16	14
	11	7
	17	9
	20	98
	30	12
	34	17
	10	12
	17	11
	29	14
	9	11
	105	10
	13	13
	7	11
	11	15
	18	17
	21	11
	46	20
	31	14
	42	18
	180	24
	50	7
	13	8
	19	16
	21	10
	17	18
	50	12
	164	10
	13	28
	25	16
	53	15
	23	6
	11	8
	17	14
	17	26
	20	10
	317	12
	24	14
	12	14
	10	11
	7	10
	13	15
	20	9
	105	11
	45	11
	161	10
	94	9
	15	8
	20	18
	52	12
	11	13
	11	12
	11	17
	61	20
	79	11
	11	11
	18	9
	41	6
	19	8
	16	14
	40	14
	19	9
	17	7
	11	13
	83	12
	27	14
	11	13
	14	16
	102	14
	13	11
	24	21
	112	16
	8	33
	15	21
	21	11
	16	15
	8	10
	16	27
	24	14
	28	16
	19	12
	15	14
	42	11
	14	12
	70	7
	16	9
	95	14
	24	21
	22	11
	23	11
	13	8
	58	12
	14	11
	19	9
	14	17
	8	12
	16	10
	14	8
	11	6
	15	11
	38	16
	16	6
	15	17
	18	6
	37	9
	12	7
	57	9
	44	15
	15	15
	22	9
	44	11
	104	11
	31	13
	28	21
	37	14
	13	15
	67	11
	16	8
	31	12
	170	10
	12	11
	32	14
	20	13
	27	12
	26	13
	20	11
	14	6
	106	14
	13	22
	6	30
	18	14
	30	13
	16	17
	9	27
	11	12
	99	9
	17	19
	10	10
	29	12
	13	17
	49	8
	21	16
	78	7
	12	12
	23	19
	16	7
	23	27
	44	14
	129	8
	100	10
	7	13
	64	13
	19	13
	18	13
	13	19
	6	8
	44	8
	33	9
	21	11
	19	11
	13	8
	26	18
	8	14
	22	13
	15	15
	24	7
	23	9
	22	12
	64	11
	12	8
	27	14
	22	13
	15	18
	10	14
	24	10
	30	8
	16	8
	23	11
	13	11
	16	13
	11	12
	22	11
	35	13
	25	19
	41	6
	18	8
	305	11
	15	6
	16	12
	12	16
	77	9
	23	9
	12	8
	12	6
	40	18
	12	23
	25	9
	30	14
	61	8
	12	15
	14	10
	13	10
	18	21
	21	8
	20	11
	31	15
	28	12
	39	13
	13	9
	28	12
	16	6
	67	10
	20	13
	10	13
	18	9
	77	16
	12	9
	17	14
	17	13
	99	11
	92	10
	16	10
	9	63
	22	24
	11	11
	15	11
	178	9
	51	28
	87	12
	10	7
	10	18
	15	16
	12	9
	20	8
	74	9
	10	15
	17	6
	12	19
	17	10
	10	8
	16	19
	8	7
	14	6
	52	17
	53	11
	49	12
	153	15
	111	12
	21	8
	39	8
	24	13
	26	10
	13	10
	7	9
	34	8
	49	6
	22	12
	26	10
	14	7
	10	9
	8	21
	27	13
	22	11
	6	13
	79	8
	11	7
	68	12
	27	18
	8	10
	13	15
	22	15
	12	10
	81	13
	11	10
	24	8
	44	13
	12	23
	35	7
	27	7
	13	12
	18	11
	30	9
	26	8
	20	8
	62	12
	16	9
	8	9
	17	6
	13	8
	10	19
	15	12
	20	13
	88	8
	22	9
	28	12
	75	9
	18	12
	17	12
	10	12
	28	8
	22	10
	20	11
	43	13
	12	25
	12	11
	18	7
	29	12
	13	7
	19	10
	56	10
	16	10
	13	6
	12	7
	9	11
	18	21
	13	24
	32	8
	8	16
	14	13
	51	12
	29	13
	16	10
	14	16
	14	19
	63	9
	8	19
	24	16
	25	24
	22	8
	14	14
	26	20
	15	10
	23	16
	61	6
	20	19
	26	10
	46	8
	58	17
	35	8
	50	11
	11	7
	39	8
	20	6
	13	10
	22	10
	25	16
	22	8
	31	14
	9	12
	21	13
	8	16
	12	11
	15	8
	16	10
	22	18
	17	8
	40	9
	32	17
	17	12
	10	11
	32	11
	9	16
	22	10
	21	10
	83	13
	86	10
	12	11
	11	8
	36	17
	15	9
	65	24
	16	6
	92	21
	10	20
	93	10
	14	32
	11	14
	12	10
	6	22
	21	26
	16	16
	13	12
	16	15
	11	13
	25	16
	20	18
	19	14
	10	15
	51	17
	40	10
	19	12
	40	10
	52	14
	7	13
	13	17
	7	12
	28	7
	22	14
	13	12
	13	8
	31	6
	18	9
	15	8
	13	7
	132	29
	16	14
	20	11
	22	16
	19	12
	24	8
	14	13
	26	10
	15	12
	86	14
	13	12
	17	26
	34	7
	21	13
	23	21
	8	11
	19	8
	13	14
	25	13
	10	8
	35	12
	20	14
	106	42
	16	10
	14	15
	139	18
	29	10
	19	11
	38	14
	11	16
	69	14
	15	11
	41	12
	10	9
	38	12
	12	12
	9	6
	10	16
	53	13
	91	8
	9	24
	12	10
	19	12
	9	9
	15	17
	20	14
	13	16
	18	10
	15	8
	41	10
	23	7
	21	6
	15	12
	9	13
	14	11
	27	12
	20	7
	19	9
	58	16
	18	11
	21	10
	22	17
	28	17
	12	19
	16	12
	16	11
	8	14
	17	13
	62	8
	21	12
	16	9
	39	12
	11	12
	184	16
	11	11
	148	10
	21	6
	33	8
	59	12
	32	10
	118	10
	16	18
	11	17
	52	9
	19	23
	20	8
	12	7
	70	8
	17	6
	18	11
	25	12
	18	18
	14	13
	13	8
	18	9
	16	13
	16	10
	29	18
	21	10
	122	53
	20	10
	25	18
	21	9
	15	9
	36	18
	62	8
	18	30
	11	6
	13	7
	172	8
	53	15
	13	14
	72	8
	13	8
	24	6
	16	21
	18	18
	6	16
	20	44
	15	11
	44	9
	19	13
	22	17
	17	7
	15	8
	71	9
	14	14
	19	17
	41	25
	16	12
	13	10
	10	12
	15	13
	21	19
	14	11
	12	9
	8	11
	20	18
	89	6
	34	8
	17	16
	73	20
	27	16
	33	7
	153	6
	16	9
	63	8
	10	11
	122	8
	16	8
	22	7
	61	10
	19	13
	8	11
	54	10
	27	23
	42	12
	16	11
	8	17
	13	7
	13	12
	78	22
	26	7
	11	19
	29	10
	35	8
	40	7
	12	18
	12	10
	10	7
	10	8
	59	16
	27	11
	24	17
	17	20
	11	11
	113	9
	14	15
	16	6
	69	10
	36	6
	16	6
	12	6
	15	7
	26	7
	10	17
	14	12
	9	15
	19	12
	9	13
	74	6
	122	27
	7	15
	88	14
	30	15
	47	11
	36	25
	34	9
	11	20
	83	6
	52	10
	19	11
	16	6
	15	14
	22	9
	12	19
	6	10
	20	12
	13	12
	28	25
	40	10
	6	12
	16	13
	82	25
	40	11
	21	21
	128	14
	31	11
	18	10
	8	9
	14	8
	55	16
	15	12
	11	15
	17	9
	22	8
	60	7
	19	11
	10	12
	13	28
	49	8
	184	9
	6	15
	16	13
	20	9
	80	13
	10	10
	8	16
	19	6
	26	32
	14	20
	73	10
	13	12
	16	9
	25	8
	70	9
	24	17
	17	12
	12	7
	6	19
	66	8
	40	14
	18	7
	89	11
	14	11
	19	16
	14	15
	20	12
	20	14
	43	12
	8	28
	14	13
	30	11
	18	8
	29	6
	15	13
	16	34
	168	25
	20	9
	12	25
	13	14
	36	37
	79	13
	14	14
	17	16
	28	19
	31	9
	17	12
	33	22
	43	16
	20	11
	16	30
	12	7
	48	8
	43	21
	12	6
	39	12
	25	14
	69	11
	41	14
	46	15
	12	13
	23	11
	8	10
	16	13
	50	7
	25	17
	10	10
	51	11
	61	22
	40	10
	35	12
	15	9
	11	16
	12	11
	16	49
	17	9
	54	10
	14	24
	16	8
	23	9
	12	8
	9	13
	34	17
	78	11
	107	10
	10	9
	20	10
	16	14
	34	13
	26	12
	15	13
	9	11
	36	15
	22	34
	6	12
	48	12
	45	14
	32	7
	22	13
	91	9
	40	12
	15	8
	18	8
	16	8
	50	16
	18	9
	22	11
	15	13
	14	10
	12	28
	19	13
	15	9
	66	14
	55	13
	25	11
	28	7
	10	22
	15	27
	9	14
	12	14
	49	28
	14	8
	31	20
	146	6
	27	9
	26	11
	38	8
	10	13
	18	14
	24	17
	22	10
	41	9
	65	13
	14	11
	22	6
	54	12
	18	12
	17	9
	15	13
	14	14
	18	7
	7	8
	21	8
	41	7
	108	11
	62	11
	45	11
	16	7
	10	10
	31	6
	57	6
	13	23
	34	17
	24	26
	16	12
	14	6
	16	10
	12	24
	19	13
	31	22
	17	14
	69	11
	20	12
	157	21
	16	10
	6	13
	103	8
	10	16
	13	11
	28	11
	19	9
	16	11
	19	8
	14	11
	49	16
	6	16
	37	9
	24	15
	20	9
	79	13
	14	7
	12	10
	14	9
	13	11
	26	7
	20	6
	10	12
	8	8
	16	6
	35	7
	32	15
	49	34
	20	7
	36	20
	19	8
	17	15
	14	11
	6	15
	16	11
	28	17
	9	8
	54	9
	25	15
	6	10
	30	6
	11	9
	38	8
	9	11
	10	10
	8	10
	19	7
	14	12
	16	11
	27	11
	7	16
	12	7
	7	11
	14	8
	19	18
	20	12
	13	31
	26	10
	57	6
	15	21
	40	11
	6	6
	16	16
	47	16
	29	9
	26	16
	8	12
	14	17
	22	15
	23	8
	71	8
	11	10
	62	8
	12	12
	6	7
	17	16
	99	11
	13	10
	14	11
	10	20
	69	27
	31	8
	13	10
	61	12
	10	13
	12	12
	51	8
	70	11
	38	8
	31	13
	12	15
	22	9
	13	24
	63	16
	15	12
	19	16
	15	6
	8	9
	26	8
	16	11
	34	28
	17	13
	14	6
	7	22
	153	16
	59	10
	22	12
	13	18
	8	8
	12	12
	60	10
	24	7
	11	25
	15	35
	19	34
	22	13
	8	10
	53	6
	12	11
	19	14
	33	12
	14	7
	24	20
	10	8
	83	14
	39	6
	67	6
	6	15
	14	13
	65	14
	76	14
	19	9
	18	9
	64	27
	12	12
	13	12
	19	8
	54	8
	13	7
	19	13
	73	10
	13	12
	30	6
	10	6
	12	14
	23	34
	12	6
	32	11
	46	7
	18	21
	14	12
	41	7
	10	11
	13	13
	47	12
	7	12
	9	12
	97	8
	11	7
	14	16
	18	15
	16	6
	32	13
	28	11
	18	8
	24	10
	18	6
	24	13
	30	11
	19	6
	25	13
	18	11
	14	9
	43	10
	12	14
	17	12
	17	12
	15	23
	51	16
	14	7
	10	11
	10	19
	40	7
	67	27
	15	12
	16	7
	18	18
	10	11
	12	7
	64	9
	9	10
	10	20
	120	14
	21	22
	18	6
	10	9
	45	16
	84	14
	27	12
	68	10
	22	15
	18	7
	10	11
	24	13
	10	7
	16	14
	25	17
	127	8
	131	16
	7	10
	11	10
	6	27
	15	8
	11	13
	31	12
	15	16
	16	25
	12	8
	226	23
	18	18
	14	7
	49	6
	31	11
	76	12
	16	19
	49	11
	11	25
	9	9
	230	6
	193	9
	10	7
	33	6
	18	17
	16	15
	65	19
	9	14
	13	17
	46	27
	8	13
	13	11
	60	11
	14	6
	15	10
	28	8
	56	12
	13	6
	9	7
	14	13
	23	8
	13	15
	33	13
	15	12
	82	10
	13	7
	24	14
	59	8
	18	18
	32	33
	14	13
	11	6
	25	21
	69	15
	12	18
	21	11
	12	16
	15	7
	24	7
	18	11
	20	38
	15	7
	10	10
	10	19
	42	7
	12	12
	8	7
	12	9
	110	13
	7	14
	65	16
	48	6
	9	14
	14	7
	8	13
	13	13
	10	10
	20	8
	34	9
	9	12
	24	9
	15	16
	13	10
	22	8
	56	11
	35	10
	13	8
	37	15
	8	8
	11	9
	16	8
	22	6
	37	11
	43	13
	28	17
	7	10
	11	10
	16	14
	10	10
	14	11
	17	7
	13	13
	19	6
	39	9
	20	8
	20	8
	20	13
	18	16
	20	7
	20	8
	23	15
	17	10
	26	16
	13	7
	23	14
	17	8
	8	14
	12	13
	12	8
	20	22
	13	10
	24	6
	21	11
	23	14
	16	6
	11	13
	81	12
	39	11
	9	9
	27	7
	12	8
	6	17
	14	16
	35	10
	16	6
	17	11
	18	14
	13	8
	78	9
	8	12
	112	7
	16	22
	25	6
	22	8
	9	11
	197	7
	19	8
	29	6
	20	9
	8	6
	47	11
	19	10
	10	9
	21	22
	9	12
	45	18
	15	8
	8	23
	23	10
	8	6
	14	6
	12	7
	43	9
	11	8
	13	14
	11	11
	12	21
	9	6
	18	15
	32	7
	20	12
	13	18
	10	9
	13	11
	9	10
	9	9
	12	8
	13	51
	44	6
	56	10
	53	9
	19	16
	20	8
	9	15
	15	15
	9	9
	13	9
	26	17
	152	26
	28	13
	7	10
	111	12
	38	14
	17	17
	24	17
	246	6
	17	16
	32	12
	35	12
	16	23
	18	15
	14	19
	18	8
	15	23
	13	6
	31	10
	53	11
	24	13
	33	11
	14	6
	49	10
	52	540
	25	15
	14	6
	12	11
	33	8
	10	10
	15	14
	20	11
	11	24
	10	22
	16	8
	35	17
	19	23
	12	10
	15	10
	26	9
	14	6
	14	13
	72	11
	34	26
	10	10
	68	14
	13	15
	25	9
	11	11
	141	6
	6	7
	11	13
	8	9
	20	13
	19	21
	12	8
	39	13
	14	17
	11	8
	10	15
	8	15
	40	14
	16	14
	12	10
	10	14
	28	16
	12	10
	18	11
	56	11
	25	21
	8	15
	10	7
	14	11
	15	6
	20	35
	80	10
	7	8
	16	8
	8	6
	7	12
	18	11
	8	14
	8	13
	19	10
	13	16
	19	10
	11	6
	17	11
	27	8
	16	9
	11	18
	11	14
	25	6
	18	12
	28	11
	14	9
	33	12
	16	27
	13	12
	18	17
	25	12
	12	15
	9	11
	11	11
	13	10
	14	12
	11	6
	27	17
	28	8
	17	16
	14	7
	12	33
	17	7
	13	16
	13	9
	15	17
	41	11
	10	10
	64	29
	46	12
	17	22
	15	17
	18	6
	26	11
	16	12
	19	9
	10	17
	21	10
	16	10
	42	12
	22	14
	8	7
	14	7
	21	19
	21	6
	8	7
	40	12
	41	17
	20	14
	11	10
	66	14
	12	6
	15	18
	12	10
	12	101
	14	12
	26	19
	14	8
	15	14
	18	11
	24	8
	29	13
	26	11
	29	10
	34	8
	27	19
	20	12
	66	14
	13	6
	15	13
	26	18
	11	7
	50	16
	54	15
	19	14
	31	6
	20	8
	10	7
	11	9
	19	13
	19	15
	8	10
	24	8
	12	10
	12	8
	30	6
	14	13
	14	8
	13	13
	32	7
	11	13
	7	19
	19	15
	25	8
	16	10
	12	12
	16	12
	24	19
	11	10
	42	12
	9	8
	25	10
	50	18
	19	19
	27	8
	129	11
	7	24
	15	10
	11	16
	8	15
	14	13
	59	10
	29	8
	17	11
	17	12
	16	32
	9	16
	23	13
	20	12
	20	18
	18	9
	14	14
	7	8
	16	11
	21	7
	21	13
	21	14
	28	6
	15	12
	9	10
	45	7
	13	8
	18	13
	21	17
	44	22
	18	10
	9	13
	11	10
	37	14
	24	15
	113	8
	33	11
	16	17
	12	6
	9	15
	18	12
	9	9
	12	8
	69	11
	14	17
	9	6
	8	7
	14	8
	19	9
	47	14
	28	15
	6	8
	12	16
	12	12
	7	14
	41	10
	17	10
	32	12
	27	26
	21	16
	56	11
	8	11
	19	11
	16	10
	17	13
	12	10
	11	13
	12	15
	14	9
	12	9
	40	12
	39	16
	22	15
	13	9
	12	15
	12	10
	10	11
	16	6
	12	6
	11	7
	8	19
	9	16
	12	12
	21	18
	21	13
	200	13
	18	9
	17	10
	15	12
	14	13
	11	11
	38	10
	17	10
	42	16
	27	8
	16	15
	9
	14
	20
	8
	7
	33
	25
	9
	29
	94
	34
	10
	13
	43
	43
	6
	14
	17
	17
	12
	8
	27
	14
	13
	66
	17
	20
	13
	9
	29
	74
	43
	12
	10
	14
	21
	17
	17
	44
	14
	13
	102
	18
	15
	12
	9
	16
	8
	14
	15
	11
	16
	15
	9
	14
	8
	13
	10
	24
	40
	7
	34
	17
	63
	20
	38
	49
[truncated: 366 more rows]

## Sheet: SI Figure 2
	FIGURE S2
		i-6	i-6 natural
	Rep #1	3899	380
	Rep #2	3746	385
	Rep #3	3649.5	382

## Sheet: SI Figure 3
	FIGURE S3
		i-6	FP	Scrambled i-6
	rep1	9557.5	1580	3993
	rep2	11071.5	750	3555
	rep3	11485.5	2200	3858

## Sheet: SI Figure 4
	FIGURE S4
		RNase A					RNase B
		Rep #1	Rep #2	Rep #3			Rep #1	Rep #2	Rep #3
	Ligand Concentration [M]	Fnorm [‰]	Fnorm [‰]	Fnorm [‰]		Ligand Concentration [M]	Fnorm [‰]	Fnorm [‰]	Fnorm [‰]
	0.0001	955.011	954.453	955.694		0.0001	961.511	960.273	959.974
	5e-05	952.091	951.813	951.71		5e-05	958.686	957.901	956.65
	2.5e-05	951.174	950.499	951.015		2.5e-05	956.608	954.58	956.04
	1.25e-05	949.932	949.829	949.204		1.25e-05	954.799	952.356	953.116
	6.25e-06	948.157	948.613	947.972		6.25e-06	951.292	951.949	957.15
	3.125e-06	949.308	947.062	949.335		3.125e-06	951.028	944.951	948.937
	1.5625e-06	947.288	946.468	947.932		1.5625e-06	948.342	948.385	946.554
	7.8125e-07	948.324	948.427	947.029		7.8125e-07	949.125	947.946	948.205
	3.90625e-07	948.056	947.431	947.714		3.90625e-07	949.36	948.396	948.897
	1.95313e-07	947.474	947.508	947.391		1.95313e-07	948.792	948.648	949.404
	9.76563e-08	949.203	948.294	949.492		9.76563e-08	948.723	946.41	946.137
	4.88281e-08	948.599	947.383	948.058		4.88281e-08	947.305	948.289	949.487
	2.44141e-08	949.047	947.409	947.107		2.44141e-08	949.17	948.191	948.73
	1.2207e-08	947.963	947.794	947.641		1.2207e-08	950.559	946.237	946.805
	6.10352e-09	949.41	949.515	963.65		6.10352e-09	947.653	946.734	946.793
	3.05176e-09	947.165	948.209	946.712		3.05176e-09	948.494		947.866
	Fit Model:	Kd	Kd	Kd		Fit Model:	Kd	Kd	Kd
	Bound	963.887	961.793	970.926		Bound	964.19	963.167	962.639
	Unbound	948.258	947.768	947.744		Unbound	948.552	947.543	947.722
	Kd	0.000134639	0.000111994	0.000198238		Kd	2.33081e-05	2.53469e-05	2.49885e-05
	*Red denotes outlier (as identified from NanoTemper software) and was excluded from analysis

## Sheet: SI Figure 5
	FIGURE S5A
		RA	RB	Deglycosylated RB
	Rep #1	12.9355	48.0383	16.2786
	Rep #2	12.5176	47.6205	14.3981
	Rep #3	13.1445	46.5758	15.2339
	FIGURE S5B
		Lane information: first and last lanes are Invitrogen Novex SeeBlue Pre stained protein standard. Lane 3 is RA, lane 4 is RB, and lane 5 is deglycsoylated RB
		Ladder bands correspond to 3, 6, 14, 18, 28, 38, 49, 62, 198 kDa

## Sheet: SI Figure 6
	FIGURE S6
		0 mM	0.1 mM	1 mM	10 mM
	Rep 1	2942	2969	3024	3294
	Rep 2	2732	2999	3097	3380
	Rep 3	2671	3313	3273	3590

## Sheet: SI Figure 7
	FIGURE S7
		FP antibody	i-6 antibody	FP ovalbumin	i-6 ovalbumin	FP CD2	i-6 CD2
	Rep #1	99.7297	72.3243	101.389	102.778	102.518	373.174
	Rep #2	100.865	73.4595	97.2222	102.083	96.611	370.131
	Rep #3	99.4054	75.4054	101.389	101.389	100.871	378.413

## Sheet: SI Figure 10
	FIGURE S10
		Asialofetuin					Fetuin
		Rep #1	Rep #2	Rep #3			Rep #1	Rep #2	Rep #3
	Ligand Concentration [M]	Fnorm [‰]	Fnorm [‰]	Fnorm [‰]		Ligand Concentration [M]	Fnorm [‰]	Fnorm [‰]	Fnorm [‰]
	0.0001	852.881	851.157	852.532		0.0001	843.297	843.931	845.875
	5e-05	851.394	851.966	853.356		5e-05	842.62	844.758	846.111
	2.5e-05	852.313	851.491	851.774		2.5e-05	847.059	845.204	847.231
	1.25e-05	852.434	850.299	852.11		1.25e-05	847.614	846.96	847.866
	6.25e-06	852.223	849.616	850.748		6.25e-06	850	847.274	849.041
	3.125e-06	850.944	850.22	851.276		3.125e-06	848.865	849.547	850.892
	1.5625e-06	851.999	852.931	851.439		1.5625e-06	850.724	849.673	849.23
	7.8125e-07	850.18	851.053	850.369		7.8125e-07	851.044	851.288	849.984
	3.90625e-07	850.358	852.196	850.242		3.90625e-07	853.405	850.494	850.828
	1.95313e-07	851.217	851.825	851.525		1.95313e-07	859.542	850.509	851.291
	9.76563e-08	852.625	851.579	852.386		9.76563e-08	851.404	851.164	850.27
	4.88281e-08	849.892	852.022	849.494		4.88281e-08	851.275	850.894	851.186
	2.44141e-08	851.921	851.44	852.103		2.44141e-08	851.881	850.7	851.823
	1.2207e-08	850.572	851.612	851.592		1.2207e-08	853.642	851.982	851.491
	6.10352e-09	852.38	851.911	852.554		6.10352e-09	851.762	852.86	851.192
	3.05176e-09	851.666	850.368	850.697		3.05176e-09	850.772	853.386	851.916
	Fit Model:	N/A	N/A	N/A		Fit Model:	Kd	Kd	Kd
	Bound	N/A	N/A	N/A		Bound	841.573	843.693	845.288
	Unbound	N/A	N/A	N/A		Unbound	852.704	851.667	851.187
	Kd	N/A	N/A	N/A		Kd	1.42558e-05	6.43017e-06	1.04479e-05

[truncated: 2 more sheets: SI Figure 11, SI Figure 12]
